# Supplementary material for: Identification of a novel ipp gene cluster responsible for 2-isopropylphenol degradation in strain Rhodococcus sp. D-6
Source: Appl Environ Microbiol. 2025 Aug 14;91(9):e00995-25. doi: 10.1128/aem.00995-25 (PMC12442392; doi:10.1128/aem.00995-25)
Supplement: Tables S5 to S10 — Gene expression data. [file aem.00995-25-s0002.xlsx]

## Sheet: Table S5
Table S5. The expressed genes of D-6 cultured in glucose.
Gene_ID	Glucose_1	Glucose_2	Glucose_3
D-6000001	54.436	29.204	43.986
D-6000002	52.093	41.703	56.022
D-6000003	28.5	22.691	30.024
D-6000004	5.241	7.196	9.245
D-6000005	2.054	6.928	8.721
D-6000006	11.045	13.414	16.886
D-6000007	1.082	5.477	13.79
D-6000008	5.717	8.663	9.854
D-6000009	172.228	149.495	171.009
D-6000010	15034	10769.7	12605.7
D-6000011	778.315	801.555	900.653
D-6000012	1254.09	485.672	1061.8
D-6000013	68.924	66.664	95.686
D-6000014	66.344	73.889	104.982
D-6000015	4.239	9.379	10.801
D-6000016	1523.65	816.291	1112.24
D-6000017	22.881	19.068	27.606
D-6000018	219.909	84.214	132.578
D-6000019	85.039	44.708	66.272
D-6000020	21.78	18.831	22.733
D-6000021	13.739	17.715	21.215
D-6000022	1.747	8.796	13.351
D-6000023	1.282	10.352	12.338
D-6000024	4.51	13.555	21.068
D-6000025	2.963	4.822	10.451
D-6000026	4.996	4.086	5.657
D-6000027	46.11	36.111	40.117
D-6000028	23.253	23.852	25.537
D-6000029	17.663	16.107	21.507
D-6000030	76.287	51.887	64.74
D-6000031	2.792	8.962	15.133
D-6000032	9.622	7.193	8.427
D-6000033	15.773	10.528	13.79
D-6000034	287.005	127.854	172.835
D-6000035	1120.92	808.85	927.644
D-6000036	892.509	885.399	914.74
D-6000037	478.87	415.212	425.959
D-6000038	147.338	186.283	171.036
D-6000039	409.982	296.164	335.068
D-6000040	275.787	246.982	242.144
D-6000041	257.503	188.53	196.611
D-6000042	5399.15	2810.24	4376.88
D-6000043	609.16	534.35	519.267
D-6000044	138.908	100.159	110.546
D-6000045	192.471	135.791	162.26
D-6000046	186.348	152.921	172.986
D-6000047	5.615	9.789	12.613
D-6000048	0	5.279	5.317
D-6000049	0.568	9.534	17.181
D-6000050	5.071	5.383	7.951
D-6000051	3.489	7.734	11.921
D-6000052	13.146	13.025	18.738
D-6000053	16.353	15.903	20.186
D-6000054	70.796	29.263	52.023
D-6000055	31.02	22.237	27.333
D-6000056	35.407	32.204	36.602
D-6000057	13.383	11.106	11.701
D-6000058	63.065	48.784	41.17
D-6000059	93.332	37.623	68.644
D-6000060	0.651	2.995	3.733
D-6000061	0.429	1.38	1.911
D-6000062	1.883	2.165	2.638
D-6000063	0.428	1.279	2.452
D-6000064	0.314	0.866	1.399
D-6000065	0.15	1.798	3.256
D-6000066	8.033	7.12	9.485
D-6000067	94.098	57.514	73.938
D-6000068	20.775	13.755	22.757
D-6000069	2.818	4.061	5.863
D-6000070	8.162	8.082	7.526
D-6000071	3.331	6.309	6.989
D-6000072	97.793	62.239	76.905
D-6000073	196.884	145.814	177.97
D-6000074	589.937	294.501	464.922
D-6000075	620.246	268.892	459.209
D-6000076	0.244	1.347	2.02
D-6000077	0.15	2.075	2.107
D-6000078	0.368	1.695	1.878
D-6000079	0.383	2.82	3.173
D-6000080	4.558	4.455	6.75
D-6000081	215.804	82.201	185.619
D-6000082	183.906	185.216	170.314
D-6000083	86.927	55.953	73.266
D-6000084	45.436	30.492	29.964
D-6000085	17.132	13.183	11.508
D-6000086	38.782	28.349	25.042
D-6000087	20.216	15.25	16.972
D-6000088	1.91	4.394	4.259
D-6000089	103.83	73.251	81.833
D-6000090	9.427	7.057	9.478
D-6000091	4.33	2.877	3.984
D-6000092	4.124	6.165	9.193
D-6000093	28.541	17.479	23.19
D-6000094	42.473	34.524	33.621
D-6000095	12.877	8.145	12.919
D-6000096	0.952	3.502	4.849
D-6000097	341.758	286.149	357.489
D-6000098	4134.82	3669.77	3643.35
D-6000099	1716.25	1357.35	1418.26
D-6000100	104.473	118.904	108.753
D-6000101	16.283	12.598	20.037
D-6000102	71.542	61.732	73.425
D-6000103	111.14	79.778	87.46
D-6000104	21.649	17.587	21.125
D-6000105	1.96	3.443	5.448
D-6000106	1.74	3.202	4.434
D-6000107	33.571	24.775	30.98
D-6000108	0	2.606	2.578
D-6000109	0	2.378	2.882
D-6000110	0	1.364	3.4
D-6000111	0.137	2.529	2.452
D-6000112	76.975	89.409	93.159
D-6000113	203.891	151.063	167.519
D-6000114	231.223	178.352	178.527
D-6000115	4.578	3.159	5.346
D-6000116	12.123	9.361	11.216
D-6000117	3.733	2.06	2.536
D-6000118	1.082	2.988	5.056
D-6000119	0	2.891	1.779
D-6000120	6.56	5.691	4.776
D-6000121	8.515	5.444	10.297
D-6000122	5.614	4.728	5.94
D-6000123	0.572	1.446	2.549
D-6000124	2.398	2.819	4.922
D-6000125	1.392	2.845	2.758
D-6000126	1.447	2.996	2.919
D-6000127	4.593	4.572	5.948
D-6000128	4.124	3.94	4.445
D-6000129	2.547	3.124	4.326
D-6000130	4.026	4.939	5.039
D-6000131	18.29	13.05	15.692
D-6000132	11.47	9.233	10.228
D-6000133	13.711	14.606	8.274
D-6000134	17.689	13.36	15.472
D-6000135	4.314	5.245	8.637
D-6000136	12.989	8.201	10.708
D-6000137	107.435	74.559	90.115
D-6000138	65.715	55.375	58.681
D-6000139	37.418	23.606	23.154
D-6000140	92.703	52.273	68.885
D-6000141	14.818	9.915	13.974
D-6000142	9.833	8.888	15.164
D-6000143	11.858	13.312	13.721
D-6000144	13.121	10.73	13.186
D-6000145	18.142	21.81	22.496
D-6000146	22.839	12.257	18.791
D-6000147	90.376	61.018	72.234
D-6000148	31.403	20.502	26.974
D-6000149	25.708	16.984	20.808
D-6000150	10.485	9.079	11.786
D-6000151	30.609	19.15	23.964
D-6000152	15.745	11.133	18.015
D-6000153	17.319	10.244	9.456
D-6000154	4.178	3.844	5.081
D-6000155	2.095	2.57	3.559
D-6000156	62.64	27.754	41.822
D-6000157	6.758	4.848	7.004
D-6000158	65.451	40.47	45.37
D-6000159	1682.7	715.368	1215.85
D-6000160	29.861	22.228	26.11
D-6000161	11.19	8.344	9.038
D-6000162	9.622	9.288	11.354
D-6000163	10.717	9.624	12.998
D-6000164	5.88	4.918	8.036
D-6000165	47.114	28.541	36.773
D-6000166	23.831	16.367	20.097
D-6000167	7.807	7.182	8.104
D-6000168	932.026	534.293	610.743
D-6000169	234.446	213.359	220.135
D-6000170	37.07	19.099	26.069
D-6000171	14.629	12.827	17.761
D-6000172	96.6	51.197	75.472
D-6000173	72.272	40.635	54.607
D-6000174	168.619	122.032	147.612
D-6000175	252.419	136.883	198.929
D-6000176	24.742	21.499	28.893
D-6000177	4.264	3.923	6.686
D-6000178	9.107	6.909	8.345
D-6000179	80.311	57.184	86.299
D-6000180	102.378	71.481	89.958
D-6000181	112.277	76.1	104.995
D-6000182	76.577	70.453	88.667
D-6000183	9.166	7.838	9.342
D-6000184	38.7	24.148	36.367
D-6000185	8.596	9.666	12.032
D-6000186	3.047	2.453	3.397
D-6000187	234.096	87.114	164.268
D-6000188	18.477	18.535	20.136
D-6000189	5.615	4.822	6.359
D-6000190	21.255	18.831	29.084
D-6000191	167.171	107.372	118.357
D-6000192	2.182	3.242	2.779
D-6000193	2.311	2.014	4.029
D-6000194	3.436	1.897	3.502
D-6000195	20.535	13.181	16.629
D-6000196	172.086	113.111	143.336
D-6000197	77.528	49.324	61.73
D-6000198	8.331	8.043	10.24
D-6000199	58.58	52.724	49.617
D-6000200	64.362	58.139	64.478
D-6000201	261.932	208.251	239.392
D-6000202	127.274	124.788	128.919
D-6000203	84.602	58.181	60.241
D-6000204	1832.96	970.224	1307.91
D-6000205	2426.95	1711.91	1810.26
D-6000206	176.801	96.454	127.686
D-6000207	24.585	16.496	20.249
D-6000208	10.023	9.037	10.726
D-6000209	16.603	5.391	6.636
D-6000210	36.948	24.433	25.006
D-6000211	5.28	2.915	4.036
D-6000212	90.08	48.994	64.671
D-6000213	135.519	92.068	105.154
D-6000214	18.226	11.58	13.726
D-6000215	30.866	16.171	26.215
D-6000216	6.291	4.767	4.243
D-6000217	14.832	7.995	11.643
D-6000218	60.488	34.166	40.905
D-6000219	26.46	20.902	22.132
D-6000220	72.693	39.105	62.245
D-6000221	9.697	11.348	13.221
D-6000222	9.976	7.616	8.517
D-6000223	1.17	3.409	4.224
D-6000224	4.002	6.038	8.361
D-6000225	870.002	353.766	570.744
D-6000226	25.683	14.709	21.593
D-6000227	163.442	143.376	147.93
D-6000228	306.953	168.591	204.881
D-6000229	22.768	13.212	18.92
D-6000230	149.009	80.871	122.312
D-6000231	435.535	337.788	371.695
D-6000232	454.271	316.966	350.387
D-6000233	4.163	5.171	6.365
D-6000234	76.083	58.558	62.217
D-6000235	18.487	13.502	17.87
D-6000236	12.306	9.644	13.355
D-6000237	25.43	21.944	24.774
D-6000238	1163.7	694.422	1012.63
D-6000239	17.212	12	11.477
D-6000240	2.68	4.363	4.465
D-6000241	81.218	65.079	76.528
D-6000242	47.234	30.878	33.518
D-6000243	1.107	2.751	4.655
D-6000244	10.825	6.29	9.798
D-6000245	2.382	2.965	3.392
D-6000246	1739.98	742.985	1113.47
D-6000247	151.968	57.801	98.423
D-6000248	6.959	4.979	0.985
D-6000249	8.769	3.53	5.586
D-6000250	0.32	2.257	2.717
D-6000251	3.093	4.268	3.283
D-6000252	3.733	1.374	0
D-6000253	25.273	14.019	22.017
D-6000254	17.888	14.516	16.829
D-6000255	47.234	28.972	40.117
D-6000256	89.612	68.353	69.296
D-6000257	208.405	136.546	179.769
D-6000258	101.441	45.527	72.496
D-6000259	357.586	326.992	303.914
D-6000260	389.068	262.048	300.898
D-6000261	429.975	230.716	307.978
D-6000262	1.61	5.103	5.698
D-6000263	285.931	106.354	195.142
D-6000264	6.35	6.374	9.929
D-6000265	99.142	64.61	78.55
D-6000266	47.453	23.137	32.038
D-6000267	16.339	11.462	13.27
D-6000268	177.951	119.653	128.303
D-6000269	2164.91	796.334	1659.05
D-6000270	96.082	53.208	79.524
D-6000271	37.747	21.961	37.834
D-6000272	21.435	13.311	18.569
D-6000273	88.463	45.674	56.111
D-6000274	14.433	11.154	15.813
D-6000275	93.395	41.811	51.057
D-6000276	74.663	53.708	58.345
D-6000277	8.137	4.812	6.293
D-6000278	8.048	8.737	9.638
D-6000279	9.384	9.467	8.494
D-6000280	18.87	9.824	17.144
D-6000281	17.763	12.342	15.912
D-6000282	6.83	6.314	7.66
D-6000283	20.347	13.841	16.708
D-6000284	4.124	5.42	7.88
D-6000285	6.371	6.404	6.914
D-6000286	3.076	3.25	6.097
D-6000287	52.5	28.044	41.239
D-6000288	9.535	7.047	10.156
D-6000289	52.826	33.733	39.795
D-6000290	42.995	30.643	37.031
D-6000291	60.154	34.999	47.379
D-6000292	42.031	33.161	38.876
D-6000293	12.861	10.649	14.746
D-6000294	2246.82	1751.16	2240.7
D-6000295	484.321	223.65	408.186
D-6000296	17.763	11.236	13.083
D-6000297	19.187	12.191	13.559
D-6000298	16.311	13.097	19.268
D-6000299	3.479	1.067	2.463
D-6000300	0.654	1.804	3.747
D-6000301	0.772	3.234	3.495
D-6000302	0.64	2.159	5.163
D-6000303	103.539	90.558	126.766
D-6000304	169.609	114.013	141.134
D-6000305	11.984	12.449	12.066
D-6000306	8.485	7.806	7.948
D-6000307	162.847	120.389	146.443
D-6000308	39.956	21.665	26.806
D-6000309	115.462	60.921	83.144
D-6000310	17.559	11.015	13.218
D-6000311	226.089	135.403	169.828
D-6000312	5.204	4.309	7.425
D-6000313	106.123	52.431	76.251
D-6000314	31.946	18.578	23.933
D-6000315	22.515	11.473	19.416
D-6000316	22.396	13.112	19.885
D-6000317	4.446	6.818	6.339
D-6000318	21.752	15.925	21.129
D-6000319	3.64	4.054	5.858
D-6000320	31.958	23.332	22.064
D-6000321	209.85	134.538	149.406
D-6000322	69.699	41.455	52.918
D-6000323	38.531	21.197	30.869
D-6000324	66.419	70.39	70.691
D-6000325	16.138	10.502	17.05
D-6000326	7.331	6.745	9.047
D-6000327	28.925	18.612	23.254
D-6000328	29.656	21.464	23.676
D-6000329	39.721	19.658	28.539
D-6000330	120.63	67.06	81.295
D-6000331	51.131	23.221	36.034
D-6000332	125.799	55.124	89.598
D-6000333	36.131	20.957	28.393
D-6000334	8.446	8.307	10.389
D-6000335	5.329	3.064	5.577
D-6000336	4.257	3.133	3.254
D-6000337	1.865	1.445	3.002
D-6000338	4.773	3.137	3.764
D-6000339	3.302	3.151	5.298
D-6000340	30.324	26.605	29.273
D-6000341	8.227	4.581	5.24
D-6000342	2.92	2.921	3.72
D-6000343	47.152	20.231	35.811
D-6000344	6.239	5.51	6.359
D-6000345	5.697	7.338	7.984
D-6000346	17.156	7.817	12.697
D-6000347	4.547	4.088	5.661
D-6000348	5493.22	3482.69	4688.14
D-6000349	2210.95	1910.72	2052.19
D-6000350	752.753	584.204	673.262
D-6000351	286.673	226.461	274.424
D-6000352	48.868	26.282	32.959
D-6000353	123.536	80.507	95.405
D-6000354	16.684	17.36	22.52
D-6000355	15.499	11.543	14.417
D-6000356	9.759	6.955	10.682
D-6000357	27.969	19.794	20.899
D-6000358	53.967	29.543	48.298
D-6000359	1.016	1.309	3.626
D-6000360	1.348	1.86	4.293
D-6000361	2.809	2.889	5.474
D-6000362	12.938	8.132	9.955
D-6000363	3.125	4.208	4.564
D-6000364	233.28	132.515	267.921
D-6000365	273.985	101.222	183.566
D-6000366	911.886	369.387	889.25
D-6000367	239.241	106.004	168.285
D-6000368	24.918	15.321	21.53
D-6000369	21.482	11.333	19.332
D-6000370	206.303	105.113	158.528
D-6000371	12.728	11.919	11.437
D-6000372	641.729	314.034	483.759
D-6000373	243.576	169.087	185.658
D-6000374	237.463	182.788	194.497
D-6000375	74.584	55.695	63.201
D-6000376	113.557	64.18	90.018
D-6000377	506.457	343.795	400.831
D-6000378	60.86	26.464	41.659
D-6000379	105.454	62.599	64.962
D-6000380	124.229	94.936	91.246
D-6000381	31.318	19.708	23.889
D-6000382	15.771	8.838	15.891
D-6000383	12.232	10.004	12.615
D-6000384	32.981	20.696	23.702
D-6000385	30.35	14.218	18.978
D-6000386	10.579	8.93	10.699
D-6000387	116.564	67.776	89.125
D-6000388	7.941	10.785	8.431
D-6000389	71.561	54.982	61.707
D-6000390	20.287	11.143	13.886
D-6000391	31.629	23.449	30.123
D-6000392	527.725	229.377	344.9
D-6000393	128.254	83.781	93.482
D-6000394	63.88	49.881	54.681
D-6000395	165.566	76.503	114.081
D-6000396	38.592	29.444	34.175
D-6000397	34.167	20.107	27.58
D-6000398	126.025	86.283	112.198
D-6000399	153.299	91.634	117.443
D-6000400	16.125	16.759	18.831
D-6000401	5.58	5.852	7.961
D-6000402	9.034	6.285	9.544
D-6000403	8.66	6.653	10.094
D-6000404	29.846	24.366	26.777
D-6000405	127.131	64.98	80.98
D-6000406	78.899	40.5	55.773
D-6000407	4.829	4.443	7.001
D-6000408	7.427	6.696	7.853
D-6000409	6.042	3.706	13.469
D-6000410	5.613	3.689	6.129
D-6000411	66.259	39.232	50.564
D-6000412	7.061	5.271	5.601
D-6000413	3.166	3.758	5.204
D-6000414	103.49	81.631	105.98
D-6000415	14.108	19.247	20.453
D-6000416	11.657	8.12	11.032
D-6000417	106.174	72.81	81.157
D-6000418	94.3	56.21	74.449
D-6000419	13.323	7.967	8.203
D-6000420	7.37	8.758	8.411
D-6000421	6.508	9.165	8.122
D-6000422	5.562	6.062	9.484
D-6000423	24.887	21.028	24.102
D-6000424	159.912	121.516	119.359
D-6000425	56.16	40.304	50.942
D-6000426	153.692	101.566	123.374
D-6000427	75.188	39.359	54.83
D-6000428	20.337	21.125	25.073
D-6000429	7.31	7.76	7.88
D-6000430	4.298	4.172	6.028
D-6000431	3.118	3.37	4.121
D-6000432	3.024	3.794	5.779
D-6000433	17.374	11.884	16.687
D-6000434	5.439	5.405	9.147
D-6000435	45.171	35.314	42.339
D-6000436	52.078	46.475	49.797
D-6000437	41.986	34.202	33.988
D-6000438	56.61	50.475	57.558
D-6000439	73.518	44.394	55.034
D-6000440	19.946	11.078	18.593
D-6000441	38.586	26.596	31.96
D-6000442	56.967	40.972	46.285
D-6000443	21.301	15.755	16.14
D-6000444	10.336	9.595	10.32
D-6000445	1.273	2.343	3.245
D-6000446	2.692	2.27	5.144
D-6000447	1.412	1.082	3.597
D-6000448	18.474	5.311	9.561
D-6000449	7.759	5.066	9.247
D-6000450	359.223	2907.31	2791.74
D-6000451	0.385	1.682	1.226
D-6000452	0	1.804	2.498
D-6000453	0	1.668	2.908
D-6000454	0	1.882	2.172
D-6000455	0	1.428	1.319
D-6000456	0	0.657	1.818
D-6000457	0	2.433	4.211
D-6000458	0.785	2.527	2.666
D-6000459	0	1.007	2.589
D-6000460	0.787	0.724	2.006
D-6000461	3.157	1.245	0.575
D-6000462	1.378	1.63	1.504
D-6000463	0	1.449	4.012
D-6000464	2.054	1.89	2.617
D-6000465	12.762	5.032	9.871
D-6000466	2.547	1.562	3.245
D-6000467	1.192	1.462	1.518
D-6000468	4.009	4.918	7.15
D-6000469	19.576	11.442	12.03
D-6000470	4.582	6.534	7.296
D-6000471	0	0	2.163
D-6000472	4.944	4.596	5.503
D-6000473	3.034	3.637	2.811
D-6000474	0	0.885	1.226
D-6000475	0.971	2.412	3.339
D-6000476	5.196	7.569	11.032
D-6000477	1.48	3.745	3.772
D-6000478	15.998	11.839	15.285
D-6000479	0.723	2.377	2.501
D-6000480	0.757	1.671	2.507
D-6000481	1.069	3.443	3.745
D-6000482	1.616	1.486	2.882
D-6000483	15.826	17.674	18.894
D-6000484	12.212	14.3	14.144
D-6000485	4.542	5.335	8.988
D-6000486	4.902	8.894	10.755
D-6000487	15.921	15.469	14.596
D-6000488	2.192	4.412	5.586
D-6000489	5.374	6.498	9.193
D-6000490	4.971	4.574	5.107
D-6000491	4.049	3.009	4.96
D-6000492	6.47	8.7	5.072
D-6000493	1.034	2.022	2.305
D-6000494	0.809	0	1.031
D-6000495	0.457	1.964	2.525
D-6000496	20.682	15.058	17.818
D-6000497	0.5	1.379	4.986
D-6000498	1.37	2.899	5.586
D-6000499	2.699	3.676	4.952
D-6000500	2.165	2.707	4.95
D-6000501	0.53	2.924	5.229
D-6000502	0.173	1.905	1.758
D-6000503	0	0.604	0
D-6000504	0	1.226	0
D-6000505	0	0.976	1.622
D-6000506	0.651	1.647	2.488
D-6000507	2.023	3.276	3.918
D-6000508	10.635	7.688	12.097
D-6000509	7.247	5.813	4.498
D-6000510	11.809	4.346	9.026
D-6000511	3.511	4.058	7.683
D-6000512	30.808	23.748	25.459
D-6000513	9.972	6.277	10.363
D-6000514	0.941	0.866	2.398
D-6000515	170.802	76.495	121.826
D-6000516	12.049	10.995	11.107
D-6000517	20.075	14.166	17.773
D-6000518	136.866	69.882	95.362
D-6000519	11.304	7.064	13.043
D-6000520	5.686	5.432	4.736
D-6000521	28.288	17.262	27.58
D-6000522	1.324	3.093	5.192
D-6000523	2.016	1.855	5.259
D-6000524	1.609	1.85	2.049
D-6000525	0.186	1.456	3.44
D-6000526	0.123	1.698	2.194
D-6000527	0.88	1.457	2.691
D-6000528	0.519	1.193	3.633
D-6000529	0.405	1.613	1.89
D-6000530	0	3.004	2.927
D-6000531	0.331	2.509	2.526
D-6000532	1.508	1.982	2.195
D-6000533	0.916	2.648	2
D-6000534	0	1.36	2.658
D-6000535	0.293	2.153	2.236
D-6000536	0	2.389	3.094
D-6000537	0	0.575	1.326
D-6000538	0	1.67	3.303
D-6000539	0	1.219	2.533
D-6000540	0	2.067	3.382
D-6000541	0	0.937	1.947
D-6000542	0.433	1.772	3.313
D-6000543	0	2.244	2.719
D-6000544	0.083	1.828	2.637
D-6000545	0.808	1.57	2.289
D-6000546	2.116	1.557	2.515
D-6000547	2.405	2.213	4.086
D-6000548	2.562	3.064	3.264
D-6000549	2.255	3.32	7.47
D-6000550	32.766	19.38	29.816
D-6000551	4.228	4.963	6.872
D-6000552	47.339	31.338	44.128
D-6000553	8.185	6.897	9.063
D-6000554	13.983	15.035	17.17
D-6000555	2.722	2.732	3.467
D-6000556	430.944	130.755	288.131
D-6000557	11.324	9.499	11.669
D-6000558	0.577	2.762	4.413
D-6000559	1.139	2.097	2.903
D-6000560	3.115	2.579	4.365
D-6000561	6.959	2.845	6.895
D-6000562	0.833	1.532	2.122
D-6000563	0	1.959	2.713
D-6000564	0	3.031	1.799
D-6000565	0	1.434	2.648
D-6000566	0.494	1.06	2.622
D-6000567	11.246	10.692	9.074
D-6000568	0.722	1.66	2.758
D-6000569	2.273	3.137	5.529
D-6000570	1.397	2.998	4.745
D-6000571	0.693	3.187	1.765
D-6000572	2.194	4.576	5.218
D-6000573	0.722	1.992	4.597
D-6000574	13.673	8.037	10.645
D-6000575	51.775	28.033	35.022
D-6000576	141.982	88.696	109.184
D-6000577	5.972	3.434	5.706
D-6000578	73.316	47.854	60.095
D-6000579	58.083	26.233	43.052
D-6000580	11.252	9.69	9.518
D-6000581	19.281	13.694	19.823
D-6000582	112.021	77.545	95.794
D-6000583	5.386	6.004	7.258
D-6000584	349.009	147.272	218.969
D-6000585	0.698	3.213	4.004
D-6000586	7.339	5.401	9.349
D-6000587	115.239	62.309	85.937
D-6000588	11.031	8.749	11.549
D-6000589	71.273	40.612	56.593
D-6000590	232.013	135.292	176.929
D-6000591	42.647	29.952	36.497
D-6000592	8.087	6.045	9.873
D-6000593	2.588	3.095	5.055
D-6000594	5.82	10.066	9.49
D-6000595	537.291	468.373	653.565
D-6000596	75.249	54.122	60.803
D-6000597	331.151	240.49	273.247
D-6000598	49.95	38.44	40.441
D-6000599	9.397	6.442	12.206
D-6000600	5.051	5.394	7.47
D-6000601	97.887	68.426	76.142
D-6000602	18.579	15.162	18.222
D-6000603	24.321	20.681	19.482
D-6000604	47.928	25.43	35.386
D-6000605	15.438	13.316	16.133
D-6000606	18.095	13.526	20.788
D-6000607	11.577	8.095	14.454
D-6000608	15.125	9.277	13.223
D-6000609	23.412	15.311	19.585
D-6000610	33.393	21.35	24.876
D-6000611	24.904	24.735	22.713
D-6000612	17.359	11.382	12.456
D-6000613	752.306	438.906	670.788
D-6000614	11.188	7.62	14.623
D-6000615	77.981	34.483	51.312
D-6000616	97.014	46.325	65.39
D-6000617	80.519	35.468	53.951
D-6000618	183.926	117.164	138.596
D-6000619	307.768	133.145	220.641
D-6000620	51.251	31.337	38.274
D-6000621	194.04	109.475	137.288
D-6000622	53.867	38.058	45.894
D-6000623	93.332	61.967	79.472
D-6000624	67.601	45.618	56.584
D-6000625	13.189	8.242	12.363
D-6000626	13.749	11.705	13.594
D-6000627	88.04	61.746	63.067
D-6000628	109.582	61.721	74.228
D-6000629	14.334	12.1	16.002
D-6000630	2.865	4.687	4.461
D-6000631	90.081	51.204	62.291
D-6000632	102.196	105.984	99.237
D-6000633	91.513	71.629	82.827
D-6000634	135.522	91.177	107.931
D-6000635	104.071	71.991	84.229
D-6000636	32.09	14.55	22.494
D-6000637	18.682	12.942	17.36
D-6000638	3.231	4.624	6.037
D-6000639	14.17	8.691	11.032
D-6000640	23.396	13.418	19.935
D-6000641	43.605	31.36	38.338
D-6000642	67.653	43.778	51.138
D-6000643	1.332	5.516	10.183
D-6000644	6.452	7.387	6.575
D-6000645	9.425	10.704	12.195
D-6000646	15.06	13.567	15.988
D-6000647	23.353	14.68	18.21
D-6000648	2.986	2.232	4.755
D-6000649	19.477	17.653	19.371
D-6000650	481.548	332.329	384.121
D-6000651	21.548	15.903	20.14
D-6000652	2.665	5.822	6.152
D-6000653	4.492	4.018	6.835
D-6000654	2.74	1.513	4.888
D-6000655	4.248	3.307	4.787
D-6000656	15.729	10.406	14.184
D-6000657	23.151	18.048	25.441
D-6000658	34.359	19.018	26.335
D-6000659	39.096	23.433	31.149
D-6000660	10.097	8.66	10.247
D-6000661	2.796	4.054	6.153
D-6000662	49.644	39.607	44.065
D-6000663	44.144	28.788	35.983
D-6000664	24.225	17.676	19.865
D-6000665	1.788	3.289	6.326
D-6000666	34.466	24.377	28.541
D-6000667	10.661	9.909	12.751
D-6000668	8.66	8.144	7.845
D-6000669	150.355	111.023	115.368
D-6000670	11.51	8.236	14.197
D-6000671	20.586	15.294	18.223
D-6000672	111.387	49.493	81.025
D-6000673	14.113	11.661	14.226
D-6000674	17.803	7.684	11.48
D-6000675	29.217	19.594	24.889
D-6000676	7.732	6.797	9.193
D-6000677	3.396	4.687	5.678
D-6000678	33.19	19.375	24.683
D-6000679	3.009	4.307	4.898
D-6000680	101.768	64.772	84.912
D-6000681	44.018	33.165	38.651
D-6000682	0.409	1.883	3.337
D-6000683	0	1.449	1.337
D-6000684	3.889	5.367	7.597
D-6000685	8.118	6.1	9.308
D-6000686	16.961	14.843	16.864
D-6000687	13.531	8.714	12.928
D-6000688	13.014	9.556	11.239
D-6000689	36.709	25.856	35.974
D-6000690	32.563	20.412	24.617
D-6000691	5.913	5.616	6.439
D-6000692	2.347	3.12	5.649
D-6000693	65.341	42.009	48.391
D-6000694	35.125	23.271	35.882
D-6000695	13.192	8.87	13.79
D-6000696	3.549	6.53	3.165
D-6000697	33.415	17.969	25.931
D-6000698	66.181	34.16	41.87
D-6000699	1.043	3.84	3.987
D-6000700	371.453	180.01	275.801
D-6000701	82.597	81.067	77.646
D-6000702	71.644	70.071	77.185
D-6000703	1.082	0	1.379
D-6000704	16.626	12.747	15.004
D-6000705	3.168	1.943	1.345
D-6000706	14.813	7.338	9.677
D-6000707	86.43	80.85	78.692
D-6000708	16.952	10.928	16.644
D-6000709	2.771	2.868	3.53
D-6000710	5.904	3.9	3.857
D-6000711	2.532	3.494	6.774
D-6000712	6.262	7.901	7.978
D-6000713	3.168	2.793	3.027
D-6000714	2.966	3.274	3.778
D-6000715	1.181	1.449	3.51
D-6000716	613.378	457.805	495.496
D-6000717	257.485	161.609	201.917
D-6000718	24.355	16.296	20.058
D-6000719	2.448	2.815	3.703
D-6000720	1.596	2.754	2.542
D-6000721	1.582	3.274	5.205
D-6000722	3.214	1.089	4.094
D-6000723	4.531	3.474	5.773
D-6000724	0.614	1.693	3.238
D-6000725	1.644	2.017	2.793
D-6000726	0	2.255	1.041
D-6000727	1.968	2.897	4.012
D-6000729	176.436	99.914	139.068
D-6000730	20.697	15.775	16.548
D-6000731	21.394	14.997	20.766
D-6000732	7.465	6.502	10.018
D-6000733	5.773	5.438	5.428
D-6000734	42.69	37.877	43.405
D-6000735	1019.88	596.864	777.06
D-6000736	9.091	8.632	9.874
D-6000737	4.091	4.642	6.689
D-6000738	0	0.724	1.003
D-6000739	0	0.607	0.56
D-6000740	16.619	12.474	14.487
D-6000741	2.209	2.236	3.659
D-6000742	6.743	3.592	5.426
D-6000743	0.44	0.404	1.96
D-6000744	0.361	0.664	1.839
D-6000745	0	0.438	0.606
D-6000746	5.412	3.984	7.355
D-6000747	17.96	17.164	20.929
D-6000748	0.884	0.406	0.281
D-6000749	12.929	8.022	9.193
D-6000750	31.696	27.966	28.024
D-6000751	5.724	4.456	4.675
D-6000752	13.894	18.828	15.78
D-6000753	10.663	6.307	10.151
D-6000755	6.939	3.777	6.848
D-6000756	0.577	3.718	2.942
D-6000757	9.777	3.213	12.456
D-6000758	10.171	7.486	9.995
D-6000759	22.68	20.866	24.953
D-6000760	178.213	141.639	154.555
D-6000761	3.194	2.612	4.069
D-6000762	194.367	174.719	191.851
D-6000763	3.207	2.951	6.129
D-6000764	3.535	1.626	1.126
D-6000765	293.783	206.422	273.522
D-6000766	183.537	150.098	204.262
D-6000767	345.868	262.956	331.51
D-6000768	3.053	3.03	3.991
D-6000769	18.099	16.908	20.752
D-6000770	57.45	25.576	47.433
D-6000771	0.934	0.86	1.587
D-6000772	3.046	1.601	5.267
D-6000773	0.681	4.028	6.942
D-6000774	0.317	2.335	4.849
D-6000775	38.531	42.029	41.497
D-6000776	54.472	100.232	163.701
D-6000777	3.061	2.414	1.672
D-6000778	86.891	63.954	80.426
D-6000779	2.624	4.225	4.179
D-6000780	11.002	4.245	4.069
D-6000781	1.665	2.873	2.387
D-6000782	0	1.127	0
D-6000783	2.062	2.097	4.424
D-6000784	7.001	4.746	3.521
D-6000785	3.331	2.298	6.895
D-6000786	38.449	25.814	31.331
D-6000787	16.31	12.686	14.781
D-6000788	5.555	4.209	7.077
D-6000789	261.795	197.877	225.901
D-6000790	36.089	27.332	31.411
D-6000791	135.274	84.862	108.816
D-6000792	92.539	51.552	64.894
D-6000793	4	2.814	5.996
D-6000794	13.995	9.657	12.815
D-6000795	8.387	6.819	12.175
D-6000796	9.468	8.711	10.029
D-6000797	83.05	44.594	64.197
D-6000798	1.856	2.656	3.152
D-6000799	1.968	2.716	4.858
D-6000800	4.531	4.5	5.641
D-6000801	7.271	6.69	11.158
D-6000802	11.012	8.635	13.71
D-6000803	3.981	5.609	8.401
D-6000804	2.22	2.724	4.4
D-6000805	2.919	3.581	4.338
D-6000806	2.849	3.145	2.177
D-6000807	21.514	16.443	20.363
D-6000808	12.251	6.948	10.904
D-6000809	16.926	13.58	12.787
D-6000810	24.811	15.666	15.494
D-6000811	15.329	9.402	9.593
D-6000812	125.281	83.32	98.257
D-6000813	825.945	375.423	585.033
D-6000814	35.146	23.115	32.347
D-6000815	21.498	13.371	20.058
D-6000816	37.303	34.32	35.43
D-6000817	10645.7	4643.04	7538.36
D-6000818	20.384	11.362	13.458
D-6000819	15.641	16.847	21.384
D-6000820	10.289	8.151	10.741
D-6000821	2.887	4.603	3.677
D-6000822	4.237	4.386	5.229
D-6000823	9.983	7.121	11.146
D-6000824	289.765	158.118	283.439
D-6000825	107.964	56.391	85.964
D-6000826	31.52	20.147	20.712
D-6000827	223.675	121.672	153.574
D-6000828	1.998	2.588	2.734
D-6000829	0.922	1.935	3.011
D-6000830	17.41	14.928	15.329
D-6000831	22.626	9.734	15.345
D-6000832	2072.19	826.091	1332.2
D-6000833	27.7	20.66	23.811
D-6000834	105.45	84.008	81.553
D-6000835	1.35	2.569	3.987
D-6000836	1.927	2.92	3.032
D-6000837	9.933	8.123	10.708
D-6000838	15.047	16.669	15.648
D-6000839	15.956	11.811	14.321
D-6000840	30.333	20.368	23.607
D-6000841	77.301	38.936	57.965
D-6000842	24.276	17.251	22.272
D-6000843	1.998	4.29	5.94
D-6000844	1.897	2.883	4.308
D-6000845	3.449	2.115	4.881
D-6000846	21.831	16.291	22.713
D-6000847	79.586	45.906	64.616
D-6000848	93.433	60.569	73.332
D-6000849	87.387	56.207	72.539
D-6000850	70.789	50.712	61.114
D-6000851	29.389	23.93	25.528
D-6000852	486.993	212.321	336.079
D-6000853	5.986	7.343	8.897
D-6000854	21.269	24.461	23.612
D-6000855	24.838	34.277	32.07
D-6000856	3.056	3.749	6.922
D-6000857	33.401	31.3	42.552
D-6000858	40.509	36.042	41.254
D-6000859	35.426	19.194	36.606
D-6000860	38.74	33.714	33.212
D-6000861	3.673	6.144	8.224
D-6000862	35.721	34.494	33.347
D-6000863	71.68	63.397	77.023
D-6000864	79.584	55.709	74.02
D-6000865	2.656	1.711	4.738
D-6000866	208.473	89.704	143.008
D-6000867	43.917	28.027	39.794
D-6000868	18.92	9.038	14.833
D-6000869	36.161	26.265	34.349
D-6000870	0.966	2.134	4.679
D-6000871	5.201	6.467	8.596
D-6000872	13.6	9.746	13.495
D-6000873	8.761	5.735	11.161
D-6000874	42.457	24.559	38.291
D-6000875	65.29	55.424	59.739
D-6000876	66.465	44.389	52.438
D-6000877	42.932	31.756	37.913
D-6000878	28.008	22.613	25.851
D-6000879	28.587	20.61	21.084
D-6000880	25.093	13.807	18.805
D-6000881	0.791	1.768	2.88
D-6000882	0.492	1.509	1.672
D-6000883	2.115	2.97	3.97
D-6000884	0.965	2.537	3.162
D-6000885	1.671	2.69	3.902
D-6000886	1.344	2.343	3.515
D-6000887	0.921	3.708	5.721
D-6000888	18.594	12.92	17.89
D-6000889	12.524	7.901	13.676
D-6000890	38.386	25.274	30.13
D-6000891	111.406	72.984	85.76
D-6000892	24.124	16.918	18.52
D-6000893	22.654	11.934	18.503
D-6000894	43.096	29.343	33.816
D-6000895	65.78	48.81	55.16
D-6000896	35.337	28.142	30.783
D-6000897	257.859	171.063	197.282
D-6000898	744.395	274.765	474.519
D-6000899	51.597	33.307	39.378
D-6000900	68.784	40.844	51.32
D-6000901	20.103	15.132	12.357
D-6000902	28.996	15.321	17.971
D-6000903	10.182	8.232	11.661
D-6000904	7.307	5.726	9.998
D-6000905	208.686	113.524	144.884
D-6000906	1197.22	535.624	842.024
D-6000907	366.883	296.65	298.1
D-6000908	102.971	76.775	80.634
D-6000909	263.028	236.035	235.035
D-6000910	429.813	327.796	350.301
D-6000911	353.019	251.634	274.316
D-6000912	535.093	504.587	485.41
D-6000913	33.605	22.593	23.464
D-6000914	96.117	58.19	79.13
D-6000915	17.441	9.516	13.435
D-6000916	18.307	11.764	11.291
D-6000917	2.828	5.04	6.529
D-6000918	5.236	3.335	3.335
D-6000919	21.728	9.126	15.445
D-6000920	4.363	4.632	5.559
D-6000921	37.485	18.627	26.303
D-6000922	16.036	8.852	14.301
D-6000923	1.443	1.328	3.677
D-6000924	10.776	9.734	13.478
D-6000925	156.708	87.351	109.124
D-6000926	38.755	31.967	32.347
D-6000927	328.908	181.44	231.558
D-6000928	32.834	25.893	22.983
D-6000929	65.312	36.617	42.717
D-6000930	41.685	20.949	31.406
D-6000931	78.43	45.133	59.801
D-6000932	60.283	34.568	46.8
D-6000933	29.638	23.234	27.484
D-6000934	3.385	5.288	6.59
D-6000935	13.031	16.05	17.405
D-6000936	15.993	15.342	16.399
D-6000937	277.933	104.711	203.83
D-6000938	78.296	41.693	66.592
D-6000939	10.202	7.421	11.939
D-6000940	29.004	17.154	19.003
D-6000941	25.399	14.742	22.585
D-6000942	52.188	26.507	33.558
D-6000943	16.555	12.498	11.627
D-6000944	29.16	25.744	27.392
D-6000945	1.732	1.593	3.31
D-6000946	1.031	1.897	1.313
D-6000947	135.111	109.909	118.295
D-6000948	377.936	238.706	271.098
D-6000949	13.742	10.135	12.922
D-6000950	24.469	15.186	20.606
D-6000951	85.713	33.874	60.414
D-6000952	67.353	34.145	44.654
D-6000953	73.724	37.683	55.533
D-6000954	3.432	2.672	3.363
D-6000955	1.684	1.328	3.064
D-6000956	343.665	292.082	308.375
D-6000957	553.643	522.26	539.84
D-6000958	26.595	18.202	23.552
D-6000959	4.132	5.626	7.158
D-6000960	4.796	6.051	8.03
D-6000961	9.887	5.489	8.904
D-6000962	9.285	7.845	9.053
D-6000963	24.389	12.606	12.568
D-6000964	196.285	82.327	155.92
D-6000965	128.885	78.227	99.317
D-6000966	15.573	13.785	17.585
D-6000967	143.643	70.043	90.714
D-6000968	1.425	1.475	3.518
D-6000969	12.214	8.758	13.736
D-6000970	4.024	6.072	6.972
D-6000971	7.801	9.78	10.311
D-6000972	26.533	18.107	20.615
D-6000973	36.661	19.191	24.158
D-6000974	109.803	65.915	75.597
D-6000975	55.414	26.496	34.159
D-6000976	79.753	57.808	64.354
D-6000977	122.525	84.569	99.367
D-6000978	236.516	185.237	287.523
D-6000979	6.47	5.952	6.721
D-6000980	12.735	8.67	14.439
D-6000981	24.07	13.235	20.867
D-6000982	50.411	22.356	33.935
D-6000983	337.954	162.488	234.286
D-6000984	17.142	16.121	17.47
D-6000985	8.56	7.051	9.384
D-6000986	1.789	3.84	6.076
D-6000987	82.555	44.882	58.715
D-6000988	13.049	6.912	11.586
D-6000989	113.715	142.19	127.399
D-6000990	125.351	167.212	148.796
D-6000991	125.879	123.152	119.03
D-6000992	62.31	56.817	57.989
D-6000993	27.948	20.384	25.828
D-6000994	4.776	4.968	6.349
D-6000995	17.817	12.113	15.021
D-6000996	8.078	8.225	7.547
D-6000997	260.473	183.315	190.351
D-6000998	209.428	149.455	164.698
D-6000999	40.867	22.117	31.417
D-6001000	87.791	49.451	70.377
D-6001001	8.958	6.868	9.51
D-6001002	24.929	20.024	25.761
D-6001003	7.113	4.268	7.486
D-6001004	117.335	56.561	77.898
D-6001005	195.635	112.416	148.442
D-6001006	586.666	323.064	504.322
D-6001007	389.966	228.34	270.033
D-6001008	40.13	29.611	35.813
D-6001009	70.595	52.826	63.421
D-6001010	90.29	70.61	81.564
D-6001011	38.659	26.015	26.173
D-6001012	191.865	74.692	107.218
D-6001013	14.813	9.884	17.004
D-6001014	128.261	73.659	96.582
D-6001015	32.151	19.324	29.15
D-6001016	25.934	21.37	27.006
D-6001017	37.307	31.099	31.541
D-6001018	43.971	32.302	38.298
D-6001019	337.054	206.648	228.725
D-6001020	197.272	102.842	140.715
D-6001021	230.401	124.014	175.714
D-6001022	716.351	391.158	479.091
D-6001023	3.841	3.213	6.005
D-6001024	2.257	2.855	4.133
D-6001025	0.503	1.853	1.924
D-6001026	1.116	1.437	3.27
D-6001027	2.373	3.765	4.836
D-6001028	2.538	1.648	2.473
D-6001029	4.547	4.911	4.786
D-6001030	2.082	2.298	3.713
D-6001031	1.799	3.104	5.015
D-6001032	17.976	13.374	16.13
D-6001033	0.582	2.322	2.845
D-6001034	5.606	3.023	5.91
D-6001035	0.982	0.903	1.806
D-6001036	0	2.343	2.655
D-6001037	0.317	2.429	3.767
D-6001038	0.195	2.158	2.366
D-6001039	0.17	1.406	1.082
D-6001040	0.146	1.75	4.1
D-6001041	0.44	1.418	2.618
D-6001042	1.968	1.811	3.761
D-6001043	1.184	2.334	4.094
D-6001044	0	1.265	2.189
D-6001045	0.259	2.385	3.303
D-6001046	0.13	2.04	3.323
D-6001047	0.253	1.631	3.226
D-6001048	0.272	0.752	3.469
D-6001049	1.721	2.68	3.036
D-6001050	6.752	7.198	9.148
D-6001051	33.867	16.565	27.58
D-6001052	41.002	37.12	44.713
D-6001053	4.686	3.564	5.253
D-6001054	97.501	67.278	96.837
D-6001055	58.821	40.554	48.257
D-6001056	47.774	33.365	41.545
D-6001057	47.723	38.091	51.537
D-6001058	102.988	73.412	84.316
D-6001059	107.196	67.072	80.578
D-6001060	1864.73	849.193	1140.86
D-6001061	1970.07	719.309	1118.25
D-6001062	58.087	55.246	53.912
D-6001063	64.477	42.109	52.162
D-6001064	23.031	12.431	19.952
D-6001065	22.013	12.807	18.146
D-6001066	24.208	16.927	20.795
D-6001067	37.47	17.109	33.768
D-6001068	155.287	77.875	102.026
D-6001069	122.846	68.091	80.046
D-6001070	178.573	76.607	125.008
D-6001071	21.255	7.967	15.044
D-6001072	13.35	11.287	12.258
D-6001073	9.098	5.89	9.98
D-6001074	7.604	7.579	8.879
D-6001075	10.731	5.166	9.538
D-6001076	6.396	6.111	12.223
D-6001077	3.029	3.443	6.356
D-6001078	12.664	10.864	16.134
D-6001079	1064.86	381.553	842.917
D-6001080	8.537	8.774	12.247
D-6001081	8.161	6.205	9.675
D-6001082	84.725	62.107	66.737
D-6001083	27.72	25.082	21.597
D-6001084	40.658	19.675	30.607
D-6001085	23.617	14.486	25.509
D-6001086	574.852	289.869	421.917
D-6001087	3533.61	1364.75	2605.81
D-6001088	230.708	131.547	163.628
D-6001089	11.426	6.224	9.385
D-6001090	8.356	6.115	8.71
D-6001091	8.34	7.347	10.851
D-6001092	3.341	4.303	4.597
D-6001093	15.421	9.277	17.001
D-6001094	15.335	14.109	9.768
D-6001095	6.185	5.552	6.727
D-6001096	14.683	10.709	14.965
D-6001097	45.418	39.911	39.786
D-6001098	6.356	8.132	7.97
D-6001099	134.109	68.038	102.022
D-6001100	7.03	7.938	9.499
D-6001101	155.228	87.441	104.942
D-6001102	31.03	15.005	26.845
D-6001103	669.233	437.392	513.101
D-6001104	556.996	417.047	479.417
D-6001105	59.123	38.623	40.04
D-6001106	8.806	6.583	7.713
D-6001107	12.056	8.707	11.891
D-6001108	8.087	7.643	9.812
D-6001109	19.355	15.301	19.726
D-6001110	886.093	522.059	623.214
D-6001111	43.138	29.508	31.257
D-6001112	17.818	13.606	16.344
D-6001113	529.475	198.42	357.753
D-6001114	2.771	3.506	5.295
D-6001115	0.603	2.376	2.961
D-6001116	0.687	2.74	3.356
D-6001117	4.142	5.082	7.539
D-6001118	77.839	23.275	55.16
D-6001119	11.037	8.436	11.032
D-6001120	1.715	3.057	4.233
D-6001121	6.64	4.836	8.107
D-6001122	1.786	2.27	4.01
D-6001123	0	2.608	4.597
D-6001124	863.453	660.178	705.691
D-6001125	423.85	313.762	304.284
D-6001126	108.334	58.688	72.412
D-6001127	808.465	401.357	635.529
D-6001128	108.038	68.599	88.292
D-6001129	19.997	11.839	15.064
D-6001130	7.476	5.159	11.111
D-6001131	49.447	25.811	39.33
D-6001132	624.731	300.801	444.659
D-6001133	12.537	10.787	14.345
D-6001134	32.847	21.292	26.221
D-6001135	165.957	72.064	114.856
D-6001136	53.696	35.124	44.879
D-6001137	6.56	6.706	8.265
D-6001138	31.516	27.762	35.146
D-6001139	180.108	125.455	144.413
D-6001140	12.089	9.959	11.777
D-6001141	53.744	28.136	44.552
D-6001142	0	2.276	1.576
D-6001143	25.658	20.234	27.142
D-6001144	31.954	23.31	25.774
D-6001145	20.861	12.386	15.297
D-6001146	95.812	59.594	75.098
D-6001147	6.891	6.529	10.089
D-6001148	9.957	7.228	8.844
D-6001149	2.519	5.186	6.418
D-6001150	5.063	4.337	5.561
D-6001151	24.046	18.746	21.854
D-6001152	90.533	47.441	57.166
D-6001153	6.729	6.729	10.436
D-6001154	3.786	3.265	8.44
D-6001155	133.393	82.086	96.948
D-6001156	82.683	62.948	73.493
D-6001157	525.622	345.285	397.441
D-6001158	37.942	24.23	36.394
D-6001159	73.579	44.783	57.323
D-6001160	13.273	11.5	13.133
D-6001161	2.019	3.529	5.915
D-6001162	7.747	8.527	10.045
D-6001163	13.393	10.972	13.089
D-6001164	10.122	6.338	10.745
D-6001165	30.365	23.798	26.028
D-6001166	3.051	4.679	6.108
D-6001167	6.185	3.295	6.636
D-6001168	7.899	5.652	11.74
D-6001169	60.991	30.042	42.332
D-6001170	960.257	395.703	546.699
D-6001171	381.331	256.999	293.609
D-6001172	248.909	172.689	200.341
D-6001173	167.007	97.908	124.558
D-6001174	240.744	160.702	201.825
D-6001175	95.958	72.673	83.734
D-6001176	222.347	110.528	161.411
D-6001177	60.322	34.856	41.997
D-6001178	0.37	2.156	3.457
D-6001179	1.077	2.18	7.41
D-6001180	30.751	21.788	38.049
D-6001181	16.507	9.212	14.824
D-6001182	11.012	10.132	11.16
D-6001183	26.215	19.24	19.512
D-6001184	37.236	18.524	28.132
D-6001185	4.462	5.017	5.263
D-6001186	84.589	58.303	61.553
D-6001187	68.615	44.6	48.929
D-6001188	57.593	34.308	45.131
D-6001189	28.602	18.852	24.091
D-6001190	355.758	146.712	243.849
D-6001191	60.162	35.223	53.418
D-6001192	61.749	39.383	46.071
D-6001193	30.309	19.77	26.354
D-6001194	840.119	460.119	561.009
D-6001195	360.067	213.544	254.885
D-6001196	56.608	40.131	46.58
D-6001197	3.215	3.55	5.188
D-6001198	6.867	7.546	9.234
D-6001199	41.993	25.423	29.659
D-6001200	294.875	181.322	301.479
D-6001201	81.027	64.299	80.795
D-6001202	12.534	12.999	15.967
D-6001203	63.674	42.765	61.65
D-6001204	180.16	107.488	129.658
D-6001205	18.363	14.761	15.268
D-6001206	27.008	19.458	24.212
D-6001207	42.726	39.836	37.664
D-6001208	185.341	135.986	147.425
D-6001209	190.151	96.104	116.066
D-6001210	6.298	3.621	5.015
D-6001211	160.033	76.704	103.939
D-6001212	57.731	41.266	52.897
D-6001213	86.504	76.542	91.699
D-6001214	6.731	5.858	6.721
D-6001215	7.284	4.964	8.42
D-6001216	37.755	24.536	33.211
D-6001217	211.001	120.485	160.743
D-6001218	24.082	16.761	17.804
D-6001219	146.509	87.083	132.769
D-6001220	20.438	19.718	24.217
D-6001221	46.316	30.058	37.609
D-6001222	19.467	12.97	18.601
D-6001223	70.71	49.365	56.648
D-6001224	14.768	8.411	13.694
D-6001225	7.841	5.855	5.502
D-6001226	101.212	58.829	79.831
D-6001227	1.476	1.811	1.88
D-6001228	108.096	54.397	75.703
D-6001229	12.88	8.757	12.38
D-6001230	15.844	15.959	14.965
D-6001231	15.494	9.959	13.114
D-6001232	3.892	7.161	5.578
D-6001233	12.24	10.085	14.663
D-6001234	3.771	3.341	6.05
D-6001235	43.298	26.87	28.77
D-6001236	31.268	19.894	25.301
D-6001237	201.474	144.837	153.365
D-6001238	187.922	101.167	136.04
D-6001239	8.349	6.61	10.884
D-6001240	2.547	3.905	4.326
D-6001241	0.228	2.733	4.657
D-6001242	24.99	15.246	18.897
D-6001243	240.503	172.216	200.889
D-6001244	30.79	18.492	23.698
D-6001245	42.172	29.78	34.961
D-6001246	395.484	214.319	265.319
D-6001247	3.82	2.343	3.245
D-6001248	22.835	18.181	19.58
D-6001249	841.788	374.789	509.772
D-6001250	2964.01	1146.67	1891.51
D-6001251	25.739	17.348	24.657
D-6001252	12.789	7.868	10.109
D-6001253	1829.85	858.616	1222.01
D-6001254	4.773	6.587	7.384
D-6001255	34.423	18.557	26.038
D-6001256	8.018	4.918	5.448
D-6001257	247.594	143.6	183.546
D-6001258	66.6	29.193	43.791
D-6001259	31.962	25.35	34.901
D-6001260	23.168	16.773	21.774
D-6001261	246.928	167.626	181.319
D-6001262	188.964	135.864	141.006
D-6001263	109.762	71.045	89.24
D-6001264	116.278	77.56	93.753
D-6001265	3.965	3.502	6.062
D-6001266	221.34	111.222	158.861
D-6001267	48.206	27.579	29.702
D-6001268	31.183	18.091	23.532
D-6001269	31.206	21.353	29.568
D-6001270	14.953	12.86	14.991
D-6001271	11.483	13.472	14.629
D-6001272	10.188	10.415	11.897
D-6001273	11.883	7.787	8.606
D-6001274	102.541	69.302	81.865
D-6001275	304.202	207.642	243.013
D-6001276	30.143	20.394	25.601
D-6001277	3.421	3.147	4.358
D-6001278	2.03	2.905	1.724
D-6001279	30.413	19.01	22.626
D-6001280	8.316	6.595	10.228
D-6001281	120.682	64.754	81.449
D-6001282	20.191	16.682	16.104
D-6001283	30.966	25.283	28.861
D-6001284	4.639	2.845	5.91
D-6001285	64.589	46.256	54.248
D-6001286	142.645	79.916	128.594
D-6001287	39.2	22.529	33.471
D-6001288	7.483	7.271	7.283
D-6001289	49.959	34.297	41.778
D-6001290	84.773	38.997	56.031
D-6001291	159.022	98.503	134.39
D-6001292	28.03	16.773	16.258
D-6001293	134.996	79.613	101.791
D-6001294	63.06	31.869	44.694
D-6001295	32.86	16.717	21.916
D-6001296	13.666	8.999	12.645
D-6001297	14.433	9.852	15.273
D-6001298	8.396	5.407	7.64
D-6001299	10.069	8.205	7.514
D-6001300	8.898	5.99	7.88
D-6001301	55.415	38.795	51.661
D-6001302	91.635	49.107	75.62
D-6001303	9.264	8.708	7.44
D-6001304	498.878	302.34	392.275
D-6001305	51.283	28.408	35.719
D-6001306	8.921	7.607	9.702
D-6001307	6.62	5.491	8.018
D-6001308	215.845	127.831	156.425
D-6001309	31.95	22.811	27.258
D-6001310	60.166	35.091	45.716
D-6001311	52.64	36.357	45.621
D-6001312	64.947	46.047	54.864
D-6001313	173.193	84.983	126.869
D-6001314	201.89	129.118	148.024
D-6001315	13.769	16.026	18.809
D-6001316	25.06	16.098	21.535
D-6001317	54.782	29.79	38.133
D-6001318	42.178	23.152	35.562
D-6001319	8.257	6.114	8.723
D-6001320	0.529	2.727	4.855
D-6001321	0.747	2.747	2.378
D-6001322	8.634	5.217	7.88
D-6001323	5.266	4.845	10.436
D-6001324	4.469	4.883	2.847
D-6001325	30.638	25.625	29.193
D-6001326	32.807	23.902	25.459
D-6001327	64.818	34.707	42.939
D-6001328	157.905	65.257	117.699
D-6001329	125.67	74.814	113.011
D-6001330	242.779	161.62	227.733
D-6001331	9.963	7.788	9.734
D-6001332	33.538	23.999	26.224
D-6001333	30.249	22.737	24.684
D-6001334	385.818	223.365	293.531
D-6001335	1995.18	832.967	1357.49
D-6001336	43.298	22.992	37.205
D-6001337	82.964	44.047	56.271
D-6001338	304.049	212.9	240.253
D-6001339	178.206	96.549	123.53
D-6001340	11.615	9.014	10.468
D-6001341	8.365	5.328	5.973
D-6001342	91.028	53.951	71.479
D-6001343	32.875	25.082	35.412
D-6001344	36.821	22.088	29.867
D-6001345	24.308	16.913	20.516
D-6001346	0.601	2.213	1.532
D-6001347	55.669	28.119	40.327
D-6001348	5.829	6.416	8.884
D-6001349	22.501	11.606	16.07
D-6001350	0.412	4.932	2.627
D-6001351	126.924	74.732	88.198
D-6001352	50.171	29.719	39.692
D-6001353	48.213	40.051	36.376
D-6001354	17.49	16.288	17.662
D-6001355	19.582	18.817	21.066
D-6001356	35.372	22.53	26.827
D-6001357	236.297	132.645	166.361
D-6001358	73.607	41.71	56.458
D-6001359	52.144	24.844	38.849
D-6001360	10.756	9.769	11.067
D-6001361	25.331	14.001	19.387
D-6001362	34.85	26.962	29.598
D-6001363	37.747	32.686	24.044
D-6001364	46.568	33.819	37.635
D-6001365	51.841	38.978	44.92
D-6001366	7.858	10.349	10.011
D-6001367	1033.09	602.005	736.673
D-6001368	58.829	57.805	58.458
D-6001369	386.254	209.04	291.093
D-6001370	63.733	36.113	45.494
D-6001371	129.467	98.065	100.65
D-6001372	4.632	5.86	7.377
D-6001373	6.314	3.735	4.597
D-6001374	2.232	2.875	4.549
D-6001375	102.456	66.47	78.251
D-6001376	26.092	10.381	19.944
D-6001377	20.906	15.588	20.196
D-6001378	7.787	4.299	7.54
D-6001379	2.614	4.435	4.996
D-6001380	6.073	3.785	5.741
D-6001381	1.728	2.385	3.743
D-6001382	2.036	3.944	4.915
D-6001383	16.342	10.28	15.48
D-6001384	1.63	3.641	2.966
D-6001385	61.468	38.413	49.004
D-6001386	11.589	9.373	11.681
D-6001387	38.797	29.975	30.584
D-6001388	111.412	50.249	70.24
D-6001389	44.374	18.062	26.038
D-6001390	25.093	13.354	26.013
D-6001391	19.772	14.736	16.219
D-6001392	53.226	32.224	39.526
D-6001393	7.541	6.378	9.297
D-6001394	23.11	12.22	16.582
D-6001395	477.58	343.928	415.275
D-6001396	116.069	78.094	88.338
D-6001397	179.638	106.128	125.058
D-6001398	219.608	85.408	156.655
D-6001399	14.48	11.289	14.913
D-6001400	36.018	16.921	28.312
D-6001401	4.361	4.203	8.069
D-6001402	182.697	146.712	145.3
D-6001403	326.728	223.374	245.683
D-6001404	1.718	3.162	3.502
D-6001405	1.152	2.575	4.614
D-6001406	1.908	2.566	4.207
D-6001407	0.817	3.006	6.245
D-6001408	44.491	27.916	37.353
D-6001409	42.593	24.005	37.193
D-6001410	62.589	38.518	47.541
D-6001411	118.9	88.849	97.469
D-6001412	90.633	56.265	70.041
D-6001413	111.623	67.382	81.958
D-6001414	11.968	17.32	16.274
D-6001415	80.14	45.776	63.386
D-6001416	36.844	25.114	29.978
D-6001417	10.092	6.739	10.161
D-6001418	15.67	8.979	13.484
D-6001419	10.016	7.982	10.349
D-6001420	120.107	67.614	87.496
D-6001421	496.761	291.083	353.048
D-6001422	193.014	113.665	135.449
D-6001423	241.515	177.519	211.622
D-6001424	122.022	99.685	113.092
D-6001425	132.567	107.704	122.238
D-6001426	210.924	168.164	204.881
D-6001427	570.67	300.362	417.642
D-6001428	0.815	1.82	4.152
D-6001429	82.696	48.477	60.737
D-6001430	725.795	481.406	694.645
D-6001431	35.509	31.194	32.979
D-6001432	132.256	122.277	123.476
D-6001433	16.339	14.03	19.427
D-6001434	66.561	47.568	52.077
D-6001435	35.693	26.402	28.032
D-6001436	4.195	4.233	6.033
D-6001437	9.931	8.528	7.085
D-6001438	14.375	12.747	12.135
D-6001439	34.606	24.138	34.039
D-6001440	19.177	13.87	18.745
D-6001441	65.128	34.026	45.048
D-6001442	52.677	44.725	42.416
D-6001443	17.961	13.279	17.365
D-6001444	16.354	10.89	17.461
D-6001445	2.095	2.57	4.448
D-6001446	48.895	39.836	44.654
D-6001447	77.811	69.184	71.415
D-6001448	65.19	25.513	40.75
D-6001449	6.784	5.691	7.753
D-6001450	66.803	38.129	49.644
D-6001451	5.79	3.011	5.773
D-6001452	47.539	26.283	41.797
D-6001453	3.132	1.865	4.46
D-6001454	6.538	5.537	7.98
D-6001455	5.992	4.624	6.649
D-6001456	17.637	15.03	17.681
D-6001457	36.708	23.987	29.016
D-6001458	11.134	9.219	11.032
D-6001459	2.636	2.771	2.398
D-6001460	18.138	12.92	13.417
D-6001461	18.763	14.606	17.467
D-6001462	26.279	26.941	33.638
D-6001463	36.888	29.297	29.722
D-6001464	26.252	19.134	28.666
D-6001465	63.363	33.035	51.573
D-6001466	22.444	9.674	17.786
D-6001467	200.855	99.036	134.836
D-6001468	21.889	26.057	20.792
D-6001469	106.212	76.811	97.216
D-6001470	35.293	30.351	33.065
D-6001471	247.564	163.093	197.279
D-6001472	48.531	29.365	39.662
D-6001473	4.017	2.327	3.981
D-6001474	4.259	5.116	6.933
D-6001475	5.707	7.419	7.428
D-6001476	30.231	17.585	28.574
D-6001477	13.557	10.563	13.922
D-6001478	2.907	1.971	3.898
D-6001479	53.989	33.279	38.362
D-6001480	112.311	79.469	100.8
D-6001481	14.325	12.588	10.663
D-6001482	31.898	24.825	29.046
D-6001483	378.203	163.568	239.446
D-6001484	1.722	2.037	2.403
D-6001485	7.125	5.715	6.982
D-6001486	13.071	3.006	12.489
D-6001487	50.787	28.907	34.434
D-6001488	26.412	20.715	26.477
D-6001489	31.066	24.295	25.478
D-6001490	1.883	2.598	2.598
D-6001491	0.528	0	0.673
D-6001492	0.984	3.018	2.925
D-6001493	3.618	3.016	5.905
D-6001494	2.872	2.556	4.812
D-6001495	1.583	2.227	4.626
D-6001496	3.485	3.046	4.328
D-6001497	49.065	27.606	34.615
D-6001498	0.734	4.051	1.87
D-6001499	45.5	29.708	38.799
D-6001500	2.212	2.908	4.832
D-6001501	6.634	2.891	7.117
D-6001503	5.904	5.885	3.134
D-6001504	58.188	36.591	48.671
D-6001505	21.241	10.523	15.958
D-6001506	5.587	6.425	3.559
D-6001507	0.941	1.732	1.199
D-6001508	6.984	6.827	5.894
D-6001509	2.806	3.257	4.95
D-6001510	15.633	11.393	14.433
D-6001511	22.633	11.77	27.58
D-6001512	1.755	2.961	3.727
D-6001513	0.69	2.063	1.868
D-6001514	0.603	1.997	2.766
D-6001515	2.251	4.873	4.217
D-6001516	8.749	5.779	6.859
D-6001517	10.913	11.02	17.181
D-6001518	42.946	18.137	24.217
D-6001519	7.739	5.498	5.491
D-6001520	2.999	2.759	5.731
D-6001521	0.408	1.127	2.602
D-6001522	11.495	8.813	10.251
D-6001523	160.197	105.33	116.694
D-6001524	5.329	4.494	7.638
D-6001525	5.117	4.346	8.525
D-6001526	11.928	10.755	16.563
D-6001527	0.283	1.302	0.721
D-6001528	2.245	2.361	2.043
D-6001529	6.281	3.32	6.299
D-6001530	1.701	3.13	5.319
D-6001531	1.242	2.57	3.559
D-6001532	6.03	5.457	5.667
D-6001533	14.107	12.49	14.129
D-6001534	9.717	6.705	11.196
D-6001535	11.742	8.102	12.505
D-6001536	10.524	10.789	9.385
D-6001537	10.487	10.413	13.492
D-6001538	118.582	56.344	79.51
D-6001539	49.731	35.852	42.867
D-6001540	0.164	1.962	2.716
D-6001541	56.005	30.093	49.764
D-6001542	19.584	17.736	14.424
D-6001543	37.586	24.58	28.871
D-6001544	1.48	3.337	4.055
D-6001545	0.81	2.899	3.44
D-6001546	259.789	113.252	192.377
D-6001547	3.806	4.815	6.062
D-6001548	0.502	1.386	2.304
D-6001549	3.078	3.218	5.347
D-6001550	0	1.127	3.643
D-6001551	0.515	2.845	3.283
D-6001552	0	2.892	4.733
D-6001553	0	1.633	2.261
D-6001554	0.342	2.047	1.526
D-6001555	0	2.06	5.468
D-6001556	0.229	1.475	1.654
D-6001557	0.394	2.535	1.504
D-6001558	1.286	3.155	4.915
D-6001559	1.657	2.845	3.518
D-6001560	0.75	2.416	3.633
D-6001561	0.394	1.811	3.009
D-6001562	10.196	7.614	8.283
D-6001563	7.361	5.975	7.171
D-6001564	24.247	10.357	14.342
D-6001565	14.586	12.855	16.626
D-6001566	10.017	8.621	6.586
D-6001567	23.861	18.253	21.688
D-6001568	27.894	19.663	24.575
D-6001569	280.155	176.9	212.893
D-6001570	6.409	7.766	8.961
D-6001571	1.906	1.656	4.855
D-6001572	4.213	3.661	4.174
D-6001573	26.163	19.325	24.411
D-6001574	2.647	3.019	4.855
D-6001575	3.787	4.991	6.259
D-6001576	156.202	180.186	167.808
D-6001577	458.208	402.03	416.052
D-6001578	545.687	373.293	491.071
D-6001579	393.832	299.842	350.669
D-6001580	242.928	218.714	204.729
D-6001581	187.461	181.525	193.061
D-6001582	99.086	84.268	83.271
D-6001583	1.007	2.316	3.848
D-6001584	25.08	18.068	18.99
D-6001585	9.278	7.849	12.363
D-6001586	6.415	5.902	9.193
D-6001587	0	2.656	2.452
D-6001588	0.541	0.996	1.379
D-6001589	2.978	3.372	2.919
D-6001590	0	2.06	2.853
D-6001591	12.989	5.311	12.871
D-6001592	472.316	249.956	367.864
D-6001593	8.318	9.125	13.315
D-6001594	0	0	0.968
D-6001595	7.115	6.964	8.679
D-6001596	10.723	7.922	8.279
D-6001597	12.69	9.387	8.692
D-6001598	7.327	6.435	7.638
D-6001599	3.3	3.036	2.859
D-6001600	12.606	8.572	10.473
D-6001601	21.255	12.934	18.052
D-6001602	0.318	1.172	1.217
D-6001603	2.706	1.245	1.724
D-6001604	87.233	62.767	71.152
D-6001605	81.462	42.198	64.535
D-6001606	1.443	2.39	2.942
D-6001607	0.38	0.874	1.935
D-6001608	13.631	12.725	11.492
D-6001609	26.505	17.591	22.296
D-6001610	19.244	10.06	15.712
D-6001611	13.437	6.41	12.046
D-6001612	4.33	3.486	5.516
D-6001613	0.753	0	2.398
D-6001614	7.244	5.89	9.015
D-6001615	12.843	8.777	11.219
D-6001616	0	0	1.532
D-6001617	195.284	89.427	167.732
D-6001618	6.495	3.984	10.638
D-6001619	27.728	20.997	20.379
D-6001620	4.71	5.834	4.385
D-6001621	5.648	7.558	12.863
D-6001622	6.212	7.228	5.819
D-6001623	89.677	40.582	63.837
D-6001624	154.855	63.269	114.214
D-6001625	2.887	0	1.839
D-6001626	54.536	43.485	45.476
D-6001627	0.562	2.587	6.447
D-6001628	2.072	3.612	3.196
D-6001629	7.699	6.084	6.347
D-6001630	22.071	14.227	16.297
D-6001631	2.725	3.064	4.243
D-6001632	1.698	1.562	2.163
D-6001633	0.395	0.364	2.015
D-6001634	4.371	2.262	3.828
D-6001635	2.415	2.857	4.835
D-6001636	5.773	4.346	3.677
D-6001637	5.793	3.433	4.128
D-6001638	4.173	2.16	3.323
D-6001639	1.804	2.656	5.056
D-6001640	3.001	3.451	3.277
D-6001641	6.415	2.951	4.086
D-6001642	14.136	12.024	14.158
D-6001643	13.071	8.518	14.571
D-6001644	0.833	1.532	2.652
D-6001645	7.216	4.665	6.709
D-6001646	35.566	26.036	30.535
D-6001647	249.982	149.264	183.557
D-6001648	2265.11	1493.28	2092.94
D-6001649	95.875	51.218	65.01
D-6001650	2.335	2.343	4.056
D-6001651	50.064	26.142	39.646
D-6001652	1.899	2.679	3.064
D-6001653	202.307	66.622	138.852
D-6001654	12.872	7.537	8.945
D-6001655	16.653	13.619	15.087
D-6001656	0.437	1.207	1.114
D-6001657	2.405	2.213	1.532
D-6001658	1.538	1.91	2.351
D-6001659	1.735	1.596	3.416
D-6001660	0.209	1.732	2.931
D-6001661	0.269	1.653	2.403
D-6001662	0.41	2.262	1.74
D-6001663	0	0.982	1.165
D-6001664	17.057	4.829	10.029
D-6001665	0.71	1.306	4.521
D-6001666	0.381	1.404	2.187
D-6001667	0.149	1.298	1.798
D-6001668	0	1.621	2.245
D-6001669	0.317	0.584	1.212
D-6001670	4.826	2.918	4.04
D-6001671	11.835	7.17	7.355
D-6001672	14.595	11.637	15.185
D-6001673	2.986	0	0
D-6001674	1.258	1.488	3.204
D-6001675	209.469	92.591	144.609
D-6001676	64.523	32.546	49.392
D-6001677	22.106	9.245	16.758
D-6001678	108.839	89.767	106.165
D-6001679	6.581	2.231	3.972
D-6001680	3.838	5.368	5.477
D-6001681	7.76	5.997	7.842
D-6001682	3.445	4.227	5.56
D-6001683	166.736	84.739	119.756
D-6001684	22.852	9.959	16.855
D-6001685	34.85	13.117	27.58
D-6001686	35.506	21.003	26.986
D-6001687	12.735	11.404	14.06
D-6001688	36.978	24.363	27.946
D-6001689	62.878	33.392	47.454
D-6001690	7.136	4.34	8.012
D-6001691	16.307	11.64	11.82
D-6001692	7.144	2.39	7.998
D-6001693	1.883	1.732	1.199
D-6001694	0.866	1.593	4.413
D-6001695	5.667	4.588	7.364
D-6001696	78.225	39.437	53.873
D-6001697	30.832	32.087	32.378
D-6001698	33.593	33.826	34.951
D-6001699	27.759	17.211	25.562
D-6001700	2.926	3.499	6.336
D-6001701	62.979	42.099	60.175
D-6001702	54.574	30.845	38.114
D-6001703	5.567	5.406	6.698
D-6001704	1.483	3.001	6.234
D-6001705	8.947	7.056	10.788
D-6001706	4.33	6.473	6.895
D-6001707	477.381	350.961	367.704
D-6001708	22.824	22.543	23.946
D-6001709	82.336	42.796	53.942
D-6001710	1021.57	478.653	753.282
D-6001711	152.227	142.151	134.707
D-6001712	92.668	62.767	63.098
D-6001713	8.53	8.969	13.971
D-6001714	522.477	293.078	408.407
D-6001715	60.904	39.596	45.025
D-6001716	11.706	13.896	12.988
D-6001717	10378.9	3562.39	6535.14
D-6001718	35.057	20.459	30.33
D-6001719	19.176	13.958	17.646
D-6001720	34.145	24.864	35.169
D-6001721	12.75	10.631	13.198
D-6001722	21.017	14.476	19.313
D-6001723	4.493	2.631	3.643
D-6001724	12.346	9.919	11.298
D-6001725	40	24.897	33.721
D-6001726	2.547	4.218	7.138
D-6001727	15.575	10.604	10.715
D-6001728	3.889	4.771	4.955
D-6001729	3.396	5.468	3.245
D-6001730	6.158	5.84	6.639
D-6001731	7.519	7.156	8.588
D-6001732	4.028	4.014	7.697
D-6001733	48.109	28.569	41.509
D-6001734	6.773	8.012	9.758
D-6001735	6.778	8.29	9.955
D-6001736	17.72	12.612	13.843
D-6001737	64.034	35.756	54.662
D-6001738	35.632	25.599	33.277
D-6001739	80.899	49.215	64.71
D-6001740	283.313	154.325	207.177
D-6001741	7.37	4.238	8.215
D-6001742	695.723	393.53	478.891
D-6001743	9.495	7.338	10.645
D-6001744	72.43	55.256	66.091
D-6001745	49.833	37.926	47.691
D-6001746	16.508	10.259	21.215
D-6001747	10.647	11.428	8.138
D-6001748	0.256	2.748	4.387
D-6001749	19.37	17.612	19.742
D-6001750	77.534	52.188	67.988
D-6001751	18.678	11.716	17.305
D-6001752	14.551	5.551	9.495
D-6001753	1.259	1.39	5.131
D-6001754	0.835	3.074	5.321
D-6001755	2.82	3.096	6.258
D-6001756	2.57	4.366	7.556
D-6001757	2.912	3.284	6.342
D-6001758	13.673	9.959	15.967
D-6001759	20.618	13.008	18.012
D-6001760	3.963	5.266	8.601
D-6001761	23.314	15.832	24.751
D-6001762	3.301	3.855	3.559
D-6001763	62.328	48.831	60.498
D-6001764	3.138	3.464	4.797
D-6001765	5.86	5.291	7.189
D-6001766	64.659	35.587	61.044
D-6001767	2.62	2.87	5.564
D-6001768	382.648	225.57	301.772
D-6001769	43.587	24.433	42.657
D-6001770	6.949	7.869	8.853
D-6001771	0.466	2.142	4.152
D-6001772	9.602	7	16.156
D-6001773	1.739	3.958	8.863
D-6001774	3.427	5.886	8.878
D-6001775	11.159	8.077	12.89
D-6001776	125.786	73.565	119.984
D-6001777	16.8	13.446	18.793
D-6001778	39.541	24.692	36.356
D-6001779	5.34	6.241	10.664
D-6001780	9.305	13.977	12.822
D-6001781	9.173	5.655	9.934
D-6001782	9.403	6.835	9.169
D-6001783	25.453	11.709	22.558
D-6001784	70.36	53.023	66.147
D-6001785	6.881	7.327	10.54
D-6001786	2.804	2.683	5.573
D-6001787	40.612	26.055	33.873
D-6001788	640.979	397.977	519.931
D-6001789	1068.2	770.496	877.327
D-6001790	238.668	167.116	201.357
D-6001791	867.65	532.093	662.997
D-6001792	242.47	113.016	173.244
D-6001793	10.569	8.626	9.99
D-6001794	18.402	11.619	11.032
D-6001795	9.02	6.916	9.193
D-6001796	17.233	12.486	18.112
D-6001797	12.821	8.509	13.388
D-6001798	19.44	16.26	16.886
D-6001799	49.202	41.948	55.578
D-6001800	453.54	208.637	303.58
D-6001801	2.34	1.077	4.472
D-6001802	3.959	4.7	6.02
D-6001803	27.225	20.22	15.044
D-6001804	66.899	50.275	53.31
D-6001805	18.955	20.345	16.335
D-6001806	30.602	26.507	26.543
D-6001807	22.987	10.285	18.052
D-6001808	5.068	5.995	6.641
D-6001809	29.955	17.162	31.743
D-6001810	6.415	4.303	9.874
D-6001811	55.521	30.115	49.882
D-6001812	44.412	28.559	39.342
D-6001813	9.015	8.922	11.658
D-6001814	54.479	33.684	44.407
D-6001815	19.374	13.031	19.82
D-6001816	25.792	18.443	25.707
D-6001817	28.97	19.556	22.465
D-6001818	53.42	21.211	36.535
D-6001819	20.642	14.475	17.318
D-6001820	39.108	28.485	32.622
D-6001821	20.662	15.655	20.516
D-6001822	40.452	23.845	27.969
D-6001823	36.514	23.865	32.029
D-6001824	252.768	118.969	204.242
D-6001825	20.322	14.013	17.685
D-6001826	28.5	22.355	25.602
D-6001827	111.493	73.696	87.567
D-6001828	44.053	25.94	37.201
D-6001829	25.141	19.147	24.377
D-6001830	22.414	15.693	20.755
D-6001831	28.082	20.872	22.91
D-6001832	27.619	24.742	28.572
D-6001833	52.732	36.164	47.148
D-6001834	385.535	286.484	340.54
D-6001835	2.778	3.834	4.425
D-6001836	21.048	11.34	15.836
D-6001837	31.534	18.3	26.267
D-6001838	24.092	15.19	23.18
D-6001839	1040.86	536.686	708.831
D-6001840	896.605	616.536	639.01
D-6001841	1047.78	592.776	761.475
D-6001842	13.402	6.007	7.442
D-6001843	79.872	46.262	61.185
D-6001844	43.298	23.382	29.499
D-6001845	210.305	95.321	135.931
D-6001846	41.076	26.722	35.146
D-6001847	161.187	120.448	148.558
D-6001848	11.987	8.091	11.132
D-6001849	15.197	12.135	14.612
D-6001850	53.908	26.381	32.877
D-6001851	23.36	16.29	22.178
D-6001852	115.462	65.508	78.68
D-6001853	5.256	4.145	6.058
D-6001854	0.54	1.303	1.976
D-6001855	0	0.905	0
D-6001856	0	0.291	0.805
D-6001857	0	2.153	0
D-6001858	0.893	0.821	1.706
D-6001859	1.096	0	2.095
D-6001860	11.483	5.716	9.113
D-6001861	3.135	3.425	4.243
D-6001862	8.41	6.169	6.805
D-6001863	87.671	60.989	64.194
D-6001864	1.713	2.149	2.976
D-6001865	0.655	2.323	3.693
D-6001866	3.263	3.701	6.236
D-6001867	2.227	3.279	3.518
D-6001868	126.096	55.91	72.579
D-6001869	1336.02	880.069	1147.6
D-6001870	13.004	10.386	12.743
D-6001871	27.355	19.918	24.159
D-6001872	31.059	29.423	34.37
D-6001873	53.125	37.999	41.077
D-6001874	7.296	6.052	7.619
D-6001875	35.039	22.105	26.464
D-6001876	12.989	3.984	11.032
D-6001877	18.041	9.959	14.611
D-6001878	299.595	113.404	194.395
D-6001879	29.422	18.47	25.089
D-6001880	15.538	14.993	14.846
D-6001881	8.135	8.571	9.361
D-6001882	22.465	14.549	19.986
D-6001883	16.375	13.617	18.253
D-6001884	69.823	43.604	54.166
D-6001885	10.138	13.02	9.687
D-6001886	1.703	1.119	4.958
D-6001887	6.857	8.292	7.238
D-6001888	1.379	1.649	3.513
D-6001889	13.875	10.124	14.628
D-6001890	54.167	41.368	43.213
D-6001891	130.346	68.468	128.133
D-6001892	29.343	22.058	25.529
D-6001893	569.581	368.874	422.026
D-6001894	17.057	7.001	11.701
D-6001895	50.345	24.652	35.671
D-6001896	112.397	65.347	89.163
D-6001897	366.709	148.775	281.43
D-6001898	24.664	18.909	22.343
D-6001899	18.048	17.126	17.115
D-6001900	18.502	15.609	17.507
D-6001901	19.007	18.561	20.456
D-6001902	36.803	33.86	35.303
D-6001903	33.458	24.143	25.909
D-6001904	71.133	43.557	55.766
D-6001905	34.818	24.874	26.818
D-6001906	24.329	17.597	21.154
D-6001907	27.499	19.453	21.64
D-6001908	42.9	30.587	34.491
D-6001909	29.53	20.501	25.849
D-6001910	55	37.037	42.339
D-6001911	81.906	57.43	74.926
D-6001912	106.455	106.928	111.979
D-6001913	2637.01	1477.29	1879.43
D-6001914	9.566	9.612	7.055
D-6001915	69.122	42.873	49.224
D-6001916	91.053	66.315	72.844
D-6001917	195.54	126.504	168.249
D-6001918	67.207	44.104	54.251
D-6001919	17.235	9.282	12.585
D-6001920	2.347	4.32	6.314
D-6001921	21.576	12.693	20.755
D-6001922	190.269	101.307	120.069
D-6001923	91.923	46.119	61.772
D-6001924	20.353	26.12	25.433
D-6001925	37.805	30.769	37.254
D-6001926	48.852	28.67	40.355
D-6001927	271.977	145.622	188.362
D-6001928	4.096	4.665	8.448
D-6001929	21.731	12.826	17.133
D-6001930	3.457	2.423	6.292
D-6001931	5.078	1.23	5.448
D-6001932	37.886	26.391	33.096
D-6001933	3.451	3.753	5.196
D-6001934	63.883	35.918	48.83
D-6001935	64.612	37.983	45.112
D-6001936	16.179	11.908	14.919
D-6001937	57.265	27.146	33.585
D-6001938	0.627	1.939	4.064
D-6001939	0.921	1.574	4.359
D-6001940	53.995	44.991	41.532
D-6001941	58.003	48.667	57.502
D-6001942	3.926	5.676	10.289
D-6001943	41.633	15.321	33.945
D-6001944	119.968	45.471	67.538
D-6001945	44.219	23.626	30.954
D-6001946	57.731	26.942	42.369
D-6001947	20.634	16.495	17.669
D-6001948	28.347	22.403	25.27
D-6001949	91.17	63.401	64.872
D-6001950	7.946	5.827	7.188
D-6001951	31.956	24.017	30.734
D-6001952	9.589	4.824	8.016
D-6001953	4.875	6.082	9.158
D-6001954	54.374	40.415	50.991
D-6001955	12.534	13.628	13.064
D-6001956	514.972	311.906	494.095
D-6001957	5.773	4.363	5.516
D-6001958	0.827	2.03	3.513
D-6001959	180.81	107.889	129.473
D-6001960	122.105	95.48	98.938
D-6001961	2.436	3.486	4.137
D-6001962	0.646	3.567	0
D-6001963	0.744	2.739	3.161
D-6001964	5.386	1.906	5.806
D-6001965	0.806	2.316	2.822
D-6001966	0.371	2.474	4.134
D-6001967	1.11	2.758	3.96
D-6001968	0.472	2.334	3.682
D-6001969	1.234	3.199	3.001
D-6001970	6.553	6.388	9.144
D-6001971	37.56	22.558	28.743
D-6001972	272.135	121.587	182.76
D-6001973	135.247	80.482	109.889
D-6001974	286.947	215.171	235.073
D-6001975	1444.17	680.114	970.475
D-6001976	0.728	4.184	4.172
D-6001977	1.55	4.026	4.529
D-6001978	13.392	9.264	15.137
D-6001979	22.488	16.46	18.914
D-6001980	69.142	47.554	59.679
D-6001981	39.554	26.258	34.838
D-6001982	25.827	21.665	23.225
D-6001983	53.813	26.747	43.34
D-6001984	4.469	1.799	3.559
D-6001985	8.553	5.902	9.193
D-6001986	4.393	4.33	6.795
D-6001987	5.412	6.758	9.358
D-6001988	34.386	20.362	30.466
D-6001989	1234.94	466.772	1070.23
D-6001990	78.368	43.08	59.029
D-6001991	549.711	261.894	390.594
D-6001992	36.462	14.676	17.419
D-6001993	43.665	23.077	32.282
D-6001994	14.341	7.993	13.351
D-6001995	9.02	6.455	9.193
D-6001996	44.013	31.948	35.681
D-6001997	74.135	56.936	64.309
D-6001998	26.81	13.059	17.9
D-6001999	98.638	49.029	74.417
D-6002000	7.629	6.746	10.224
D-6002001	48.315	32.118	37.402
[truncated: 3,099 more rows]

## Sheet: Table S6
Table S6. The expressed genes of D-6 cultured in IPP.
Gene_ID	IPP_1	IPP_2	IPP_3
D-6000001	381.191	336.253	398.476
D-6000002	309.066	287.278	284.581
D-6000003	378.614	349.097	371.884
D-6000004	235.888	209.436	190.059
D-6000005	305.137	269.06	239.795
D-6000006	264.663	245.266	244.766
D-6000007	249.436	218.051	222.358
D-6000008	248.424	236.669	204.444
D-6000009	256.155	241.695	217.948
D-6000010	222.82	1087.45	1342.95
D-6000011	252.974	289.939	255.074
D-6000012	277.906	281.32	261.959
D-6000013	307.437	271.806	255.597
D-6000014	307.768	281.356	291.022
D-6000015	296.494	254.112	232.266
D-6000016	238.652	297.281	289.865
D-6000017	254.284	227.195	224.742
D-6000018	281.907	266.7	236.854
D-6000019	256.021	244.219	211.053
D-6000020	308.301	278.029	243.151
D-6000021	277.315	248.255	252.587
D-6000022	283.405	254.303	272.217
D-6000023	299.048	270.683	299.978
D-6000024	265.629	227.02	285.982
D-6000025	281.294	248.291	207.136
D-6000026	175.779	152.927	107.226
D-6000027	247.926	230.274	224.405
D-6000028	263.877	248.853	225.116
D-6000029	207.448	186.173	207.83
D-6000030	243.399	226.729	177.669
D-6000031	261.93	241.195	245.587
D-6000032	229.241	210.515	189.868
D-6000033	210.528	213.326	166.788
D-6000034	253.257	250.269	232.087
D-6000035	208.351	241.972	200.853
D-6000036	260.43	288.012	237.546
D-6000037	250.047	251.813	217.537
D-6000038	245.026	236.315	257.326
D-6000039	226.408	224.217	186.392
D-6000040	230.166	216.464	237.172
D-6000041	257.09	258.996	246.043
D-6000042	223.618	428.05	551.915
D-6000043	266.507	260.942	225.085
D-6000044	299.773	256.431	255.25
D-6000045	255.615	245.82	210.416
D-6000046	250.148	232.784	219.555
D-6000047	243.958	224.829	231.836
D-6000048	182.025	156.141	145.268
D-6000049	254.259	210.249	252.781
D-6000050	146.337	166.85	138.839
D-6000051	239.598	220.275	206.21
D-6000052	267.738	228.977	203.982
D-6000053	269.595	242.558	246.006
D-6000054	240.882	231.018	197.184
D-6000055	223.148	202.665	193.265
D-6000056	50.602	49.873	42.257
D-6000057	78.068	63.868	54.034
D-6000058	74.041	76.364	61.221
D-6000059	71.319	72.248	56.607
D-6000060	105.879	94.576	80.441
D-6000061	93.599	87.245	85.961
D-6000062	92.646	85.592	74.573
D-6000063	92.182	84.926	75.371
D-6000064	91.285	85.3	68.297
D-6000065	101.733	93.112	85.5
D-6000066	109.558	101.659	110.46
D-6000067	91.444	81.509	75.877
D-6000068	96.924	83.051	92.145
D-6000069	122.47	114.686	100.013
D-6000070	82.078	66.42	71.495
D-6000071	96.221	80.15	85.102
D-6000072	87.409	83.767	75.237
D-6000073	61.79	60.073	56.073
D-6000074	60.819	73.671	70.506
D-6000075	39.298	52.691	45.639
D-6000076	90.897	91.076	75.941
D-6000077	90.665	81.279	68.842
D-6000078	85.472	73.276	74.251
D-6000079	87.62	85.52	84.628
D-6000080	94.684	83.609	92.451
D-6000081	63.072	86.128	76.149
D-6000082	92.057	190.006	205.929
D-6000083	113.662	116.73	100.142
D-6000084	127.221	111.832	105.351
D-6000085	68.482	67.749	57.421
D-6000086	85.723	78.957	76.575
D-6000087	99.437	81.023	92.885
D-6000088	104.667	90.346	94.587
D-6000089	97.241	101.93	109.908
D-6000090	102.988	89.4	101.04
D-6000091	111.588	98.406	102.364
D-6000092	99.286	78.476	109.675
D-6000093	106.845	102.316	91.582
D-6000094	86.082	83.281	73.993
D-6000095	92.687	76.35	83.805
D-6000096	107.483	88.208	122.7
D-6000097	118.662	93.452	67.734
D-6000098	74.45	89.042	59.559
D-6000099	85.187	83.909	60.166
D-6000100	100.562	94.952	77.03
D-6000101	102.818	95.053	107.952
D-6000102	93.113	94.884	103.888
D-6000103	94.452	104.075	96.943
D-6000104	90.233	85.274	81.974
D-6000105	97.932	92.27	96.441
D-6000106	107.562	97.002	93.24
D-6000107	94.268	86.615	88.748
D-6000108	103.653	89.687	107.526
D-6000109	86.352	67.934	71.92
D-6000110	97.947	87.076	96.832
D-6000111	105.628	93.388	100.409
D-6000112	81.508	81.715	68.871
D-6000113	83.296	88.548	80.89
D-6000114	89.685	106.433	101.469
D-6000115	92.716	80.6	74.998
D-6000116	94.244	88.267	80.098
D-6000117	68.007	72.935	61.487
D-6000118	109.162	110.24	111.798
D-6000119	102.12	89.687	94.497
D-6000120	85.629	84.834	77.559
D-6000121	83.4	79.821	70.192
D-6000122	104.988	98.261	81.271
D-6000123	90.212	76.959	62.772
D-6000124	94.921	94.378	89.417
D-6000125	99.338	85.363	85.365
D-6000126	90.492	85.565	81.717
D-6000127	98.949	91.714	83.803
D-6000128	95.647	88.701	77.134
D-6000129	60.788	57.153	29.136
D-6000130	88.612	87.126	80.131
D-6000131	106.339	99.738	112.176
D-6000132	92.535	83.45	84.067
D-6000133	78.961	88.939	89.863
D-6000134	75.349	70.82	71.966
D-6000135	92.147	84.74	88.989
D-6000136	95.036	85.466	84.161
D-6000137	92	94.483	77.872
D-6000138	82.065	93.503	84.308
D-6000139	79.783	81.936	82.289
D-6000140	95.219	96.509	95.944
D-6000141	68.117	65.172	62.456
D-6000142	94.375	85.756	83.895
D-6000143	95.119	86.307	91.204
D-6000144	86.154	81.986	73.188
D-6000145	95.136	86.931	84.91
D-6000146	76.294	76.382	68.115
D-6000147	95.647	86.484	100.073
D-6000148	77.173	75.971	78.534
D-6000149	106.141	91.188	106.043
D-6000150	102.009	82.66	100.392
D-6000151	104.841	94.067	104.337
D-6000152	97.768	88.328	79.049
D-6000153	76.726	67.906	57.011
D-6000154	91.352	86.737	84.351
D-6000155	110.571	88.481	100.888
D-6000156	86.972	81.416	85.258
D-6000157	100.614	89.094	90.975
D-6000158	87.811	91.937	74.673
D-6000159	66.647	143.027	189.93
D-6000160	97.048	92.639	90.899
D-6000161	93.599	81.051	73.221
D-6000162	102.68	102.184	94.344
D-6000163	108.255	99.632	90.29
D-6000164	86.575	67.985	73.903
D-6000165	93.018	83.33	80.355
D-6000166	83.268	81.691	77.999
D-6000167	95.494	85.045	78.248
D-6000168	94.082	93.847	73.093
D-6000169	102.553	99.478	83.274
D-6000170	81.947	83.851	72.697
D-6000171	91.687	88.568	83.659
D-6000172	84.02	74.145	54.716
D-6000173	104.402	94.969	88.528
D-6000174	59.962	69.16	52.321
D-6000175	84.078	70.604	83.103
D-6000176	124.064	101.787	104.453
D-6000177	86.007	83.572	62.396
D-6000178	84.269	77.607	54.205
D-6000179	59.159	52.076	41.77
D-6000180	82.841	79	58.326
D-6000181	62.637	81.027	49.775
D-6000182	78.489	73.565	74.209
D-6000183	87.112	84.493	78.407
D-6000184	88.103	80.956	77.396
D-6000185	91.29	82.103	95.108
D-6000186	90.787	79.824	73.58
D-6000187	80.612	85.252	69.981
D-6000188	99.004	91.531	92.222
D-6000189	100.543	82.967	81.607
D-6000190	115.911	106.401	99.19
D-6000191	105.837	102.457	96.156
D-6000192	121.856	115.411	117.327
D-6000193	81.197	84.648	83.837
D-6000194	97.033	90.043	77.834
D-6000195	107.397	101.227	93.495
D-6000196	111.553	142.386	174.468
D-6000197	88.227	77.532	73.228
D-6000198	108.689	99.227	106.885
D-6000199	103.276	121.341	116.023
D-6000200	80.839	100.292	93.516
D-6000201	96.697	106.559	100.463
D-6000202	89.721	107.779	99.347
D-6000203	78.281	83.491	89.798
D-6000204	83.934	104.136	125.95
D-6000205	99.239	182.285	209.38
D-6000206	88.947	85.327	89.234
D-6000207	87.488	79.226	68.558
D-6000208	96.022	90.102	86.876
D-6000209	94.553	97.104	94.167
D-6000210	104.796	87.893	101.892
D-6000211	95.85	77.656	73.52
D-6000212	113.93	118.294	110.773
D-6000213	82.581	86.842	73.879
D-6000214	97.688	94.588	95.869
D-6000215	111.108	114.994	121.48
D-6000216	110.469	106.168	92.893
D-6000217	88.992	75.567	76.977
D-6000218	78.989	85.32	73.143
D-6000219	85.982	85.811	76
D-6000220	57.686	57.597	58.814
D-6000221	103.715	92.946	93.167
D-6000222	85.832	81.334	86.263
D-6000223	87.133	73.527	90.073
D-6000224	92.657	87.614	79.809
D-6000225	96.291	114.953	114.85
D-6000226	106.363	105.861	110.383
D-6000227	92.743	94.968	93.769
D-6000228	78.753	79.277	74.296
D-6000229	85.623	80.413	79.824
D-6000230	110.112	117.433	134.323
D-6000231	93.376	198.691	200.518
D-6000232	101.692	211.702	221.725
D-6000233	73.055	73.302	71.235
D-6000234	90.75	89.453	90.896
D-6000235	83.977	77.51	83.717
D-6000236	103.417	85.91	103.68
D-6000237	75.932	78.411	78.717
D-6000238	75.47	144.495	218.565
D-6000239	90.856	87.319	78.054
D-6000240	93.776	89.9	89.964
D-6000241	89.996	94.785	94.92
D-6000242	81.41	74.524	74.212
D-6000243	108.883	97.256	93.488
D-6000244	96.81	87.622	78.765
D-6000245	96.374	81.85	80.376
D-6000246	61.436	138.702	157.478
D-6000247	76.628	105.514	101.143
D-6000248	67.057	103.3	98.556
D-6000249	91.199	144.748	161.222
D-6000250	83.566	78.421	74.139
D-6000251	102.925	139.869	98.556
D-6000252	82.06	95.099	87.106
D-6000253	91.265	81.603	84.546
D-6000254	95.378	93.962	89.947
D-6000255	60.866	67.945	64.326
D-6000256	105.331	102.178	100.993
D-6000257	87.856	98.872	96.675
D-6000258	83.587	79.437	71.567
D-6000259	115.147	441.162	445.696
D-6000260	127.891	487.539	627.368
D-6000261	85.814	96.538	80.782
D-6000262	119.988	106.92	117.19
D-6000263	80.327	90.533	88.915
D-6000264	93.152	92.676	87.457
D-6000265	75.912	91.271	78.909
D-6000266	85.455	83.458	86.518
D-6000267	93.921	79.957	77.5
D-6000268	91.489	111.534	113.369
D-6000269	86.49	104.778	96.748
D-6000270	94.736	90.954	78.309
D-6000271	98.526	95.148	77.562
D-6000272	93.274	86.579	83.649
D-6000273	53.452	73.064	71.002
D-6000274	88.785	80.718	70.475
D-6000275	88.773	79.31	73.331
D-6000276	103.267	96.451	88.072
D-6000277	91.726	76.444	72.658
D-6000278	98.693	90.187	89.645
D-6000279	97.458	90.625	84.829
D-6000280	96.476	87.263	100.257
D-6000281	101.512	98.502	90.172
D-6000282	101.336	95.339	98.944
D-6000283	94.624	94.381	93.987
D-6000284	93.568	94.568	75.524
D-6000285	93.279	87.976	92.661
D-6000286	110.656	100.308	108.149
D-6000287	102.078	97.941	81.688
D-6000288	90.798	86.611	92.42
D-6000289	97.668	91.935	82.072
D-6000290	98.017	98.154	89.363
D-6000291	89.825	91.128	84
D-6000292	74.556	96.246	93.943
D-6000293	82.718	83.027	84.069
D-6000294	69.038	379.957	550.768
D-6000295	98.558	114.03	146.167
D-6000296	95.867	95.292	96.612
D-6000297	84.774	72.814	72.557
D-6000298	86.134	86.615	96.832
D-6000299	87.33	76.874	70.885
D-6000300	85.517	87.148	91.158
D-6000301	95.458	87.467	97.268
D-6000302	105.613	94.768	91.602
D-6000303	90.042	82.445	61.441
D-6000304	88.534	91.233	84.032
D-6000305	98.636	92.489	101.589
D-6000306	95.132	88.394	98.858
D-6000307	78.442	77.186	85.286
D-6000308	90.318	89.765	84.016
D-6000309	81.492	74.657	75.113
D-6000310	86.726	84.52	79.041
D-6000311	93.138	116.858	116.281
D-6000312	91.109	81.171	85.114
D-6000313	91.183	79.355	78.771
D-6000314	93.51	78.138	87.57
D-6000315	104.097	92.915	91.533
D-6000316	109.505	93.342	100.881
D-6000317	93.095	91.551	101.83
D-6000318	98.168	88.509	87.139
D-6000319	89.842	83.337	89.794
D-6000320	86.706	86.484	71.163
D-6000321	95.5	110.595	93.766
D-6000322	85.377	83.945	86.377
D-6000323	84.726	85.573	72.251
D-6000324	73.552	73.578	62.034
D-6000325	105.193	81.941	100.348
D-6000326	110.433	92.059	106.699
D-6000327	84.141	76.699	72.156
D-6000328	73.373	66.753	74.054
D-6000329	97.961	87.445	76.973
D-6000330	91.429	84.008	78.977
D-6000331	102.689	82.25	81.497
D-6000332	101.846	92.838	89.729
D-6000333	99.41	92.127	85.68
D-6000334	107.596	89.687	83.197
D-6000335	98.174	86.139	63.543
D-6000336	103.888	96.237	80.736
D-6000337	95.053	84.297	69.218
D-6000338	102.343	88.392	82.236
D-6000339	88.563	75.499	71.118
D-6000340	92.532	86.935	61.767
D-6000341	84.055	78.588	61.56
D-6000342	98.726	80.218	76.195
D-6000343	102.418	88.278	60.015
D-6000344	96.138	85.422	72.43
D-6000345	95.373	88.507	75.786
D-6000346	74.642	71.58	46.46
D-6000347	90.873	91.399	67.786
D-6000348	80.875	81.888	60.914
D-6000349	94.71	90.318	81.023
D-6000350	87.33	81.765	75.393
D-6000351	83.515	76.395	60.272
D-6000352	101.462	105.689	118.381
D-6000353	84.887	103.485	92.431
D-6000354	88.131	80.841	109.448
D-6000355	97.254	101.152	104.449
D-6000356	90.518	86.555	80.732
D-6000357	104.687	89.687	72.516
D-6000358	101.014	90.116	95.067
D-6000359	89.38	86.108	74.147
D-6000360	67.791	60.896	51.045
D-6000361	99.163	85.75	79.077
D-6000362	92.11	90.35	78.127
D-6000363	94.941	86.213	85.358
D-6000364	104.261	104.329	129.964
D-6000365	75.161	102.184	93.262
D-6000366	71.011	126.83	187.831
D-6000367	107.312	101.088	114.413
D-6000368	96.162	91.731	73.177
D-6000369	88.378	79.427	75.16
D-6000370	65.314	87.426	88.478
D-6000371	103.719	96.16	103.073
D-6000372	107.091	184.447	221.262
D-6000373	82.888	94.831	90.332
D-6000374	95.517	107.087	98.288
D-6000375	87.125	85.259	81.184
D-6000376	88.947	81.798	86.188
D-6000377	75.421	104.635	100.091
D-6000378	90.383	83.101	67.987
D-6000379	87.786	88.749	87.425
D-6000380	89.778	98.488	90.465
D-6000381	86.542	80.853	88.741
D-6000382	93.403	83.005	83.223
D-6000383	103.974	96.323	94.239
D-6000384	76.073	70.944	66.668
D-6000385	78.625	81.756	70.03
D-6000386	96.679	94.092	85.231
D-6000387	77.728	83.562	75.77
D-6000388	99.152	117.494	102.337
D-6000389	87.042	88.8	82.577
D-6000390	77.864	68.99	66.503
D-6000391	116.44	114.176	112.009
D-6000392	77.47	82.936	77.378
D-6000393	90.915	97.239	95.099
D-6000394	82.52	89.557	75.804
D-6000395	97.75	100.388	100.107
D-6000396	69.769	66.29	60.914
D-6000397	84.019	76.297	89.94
D-6000398	82.127	90.068	102.253
D-6000399	88.117	91.168	84.273
D-6000400	81.157	82.264	88.277
D-6000401	83.954	73.853	65.543
D-6000402	100.996	85.693	87.827
D-6000403	79.339	72.377	82.66
D-6000404	91.887	82.068	81.716
D-6000405	81.756	71.241	77.985
D-6000406	77.869	78.102	67.928
D-6000407	89.513	75.544	75.276
D-6000408	99.014	92.61	92.92
D-6000409	103.07	106.373	82.935
D-6000410	92.182	89.687	62.896
D-6000411	99.9	88.837	75.904
D-6000412	98.347	90.515	81.906
D-6000413	95.981	91.908	84.51
D-6000414	102.076	92.627	97.02
D-6000415	98.124	101.275	91.111
D-6000416	81.62	78.821	77.072
D-6000417	97.463	89.258	85.418
D-6000418	83.847	68.503	64.594
D-6000419	95.391	87.847	84.91
D-6000420	98.324	86.983	86.717
D-6000421	83.178	81.158	79.701
D-6000422	97.34	87.56	91.203
D-6000423	96.678	89.292	79.058
D-6000424	96.87	114.935	116.484
D-6000425	77.313	88.895	96.897
D-6000426	81.663	80.444	81.021
D-6000427	80.27	83.242	83.639
D-6000428	108.501	94.443	87.483
D-6000429	87.897	88.522	66.715
D-6000430	97.192	89.319	98.714
D-6000431	92.754	85.489	84.948
D-6000432	93.706	80.505	88.953
D-6000433	106.227	100.05	84.375
D-6000434	89.524	83.377	90.03
D-6000435	95.355	81.445	73.436
D-6000436	76.778	67.265	69.697
D-6000437	104.09	107.503	80.479
D-6000438	103.874	93.725	86.229
D-6000439	89.428	81.888	71.212
D-6000440	104.747	105.432	99.698
D-6000441	104.154	94.303	99.145
D-6000442	96.846	94.436	72.372
D-6000443	89.998	80.459	88.05
D-6000444	93.434	80.718	100.066
D-6000445	80.909	73.86	63.683
D-6000446	94.343	91.546	74.571
D-6000447	94.924	78.963	67.144
D-6000448	85.001	78.326	62.267
D-6000449	101.969	83.984	79.511
D-6000450	3117.69	3160.07	3017.18
D-6000451	97.324	88.292	70.287
D-6000452	108.915	90.533	80.264
D-6000453	104.187	90.66	92.414
D-6000454	90.08	64.97	68.53
D-6000455	80.371	67.354	58.016
D-6000456	89.969	91.904	74.879
D-6000457	109.996	105.433	109.865
D-6000458	124.795	107.57	114.026
D-6000459	98.68	100.371	84.144
D-6000460	56.103	55.443	31.391
D-6000461	77.778	80.811	49.531
D-6000462	72.047	65.227	51.911
D-6000463	119.88	123.115	102.664
D-6000464	61.195	52.617	33.313
D-6000465	70.783	64.197	52.734
D-6000466	92.182	94.669	68.261
D-6000467	112.567	99.972	87.636
D-6000468	83.287	76.953	56.083
D-6000469	71.304	79.191	63.908
D-6000470	86.868	86.84	76.599
D-6000471	77.912	84.411	74.088
D-6000472	90.111	81.602	68.173
D-6000473	92.336	88.544	64.719
D-6000474	101.885	87.694	92.458
D-6000475	114.155	102.355	94.048
D-6000476	113.092	92.826	96.797
D-6000477	91.062	83.171	85.999
D-6000478	78.387	75.639	90.537
D-6000479	100.773	82.837	89.875
D-6000480	88.399	78.868	66.8
D-6000481	97.303	78.614	84.386
D-6000482	85.375	81.655	76.672
D-6000483	86.828	77.625	74.857
D-6000484	107.483	94.286	106.682
D-6000485	89.962	82.079	82.257
D-6000486	93.784	99.135	93.054
D-6000487	87.48	74.739	61.859
D-6000488	92.995	87.274	83.029
D-6000489	85.472	77.124	60.822
D-6000490	83.61	80.22	71.23
D-6000491	104.45	96.139	76.511
D-6000492	98.706	88.828	77.916
D-6000493	99.973	89.151	84.783
D-6000494	75.087	63.703	53.962
D-6000495	101.629	88.266	93.73
D-6000496	78.777	74.739	58.357
D-6000497	99.422	97.534	99.688
D-6000498	98.108	94.795	91.225
D-6000499	95.606	85.773	82.157
D-6000500	93.208	81.293	82.896
D-6000501	98.947	94.624	109.189
D-6000502	96.028	84.327	78.483
D-6000503	82.699	69.983	63.039
D-6000504	80.612	88.997	76.419
D-6000505	103.811	99.579	67.845
D-6000506	104.402	97.273	76.451
D-6000507	94.839	84.155	84.116
D-6000508	70.477	66.085	40.593
D-6000509	82.457	81.026	59.765
D-6000510	87.33	69.303	50.946
D-6000511	124.913	119.707	107.329
D-6000512	95.517	87.746	95.32
D-6000513	107.442	108.439	97.003
D-6000514	79.736	77.988	66.451
D-6000515	79.026	75.381	56.52
D-6000516	91.578	92.02	102.392
D-6000517	86.558	79.203	80.573
D-6000518	86.22	78.286	82.392
D-6000519	101.096	83.06	77.172
D-6000520	74.319	67.492	57.893
D-6000521	80.344	73.244	50.946
D-6000522	111.577	101.926	95.699
D-6000523	97.399	82.229	78.697
D-6000524	93.008	86.077	88.59
D-6000525	114.937	99.523	110.109
D-6000526	105.813	97.585	84.789
D-6000527	99.045	90.416	90.605
D-6000528	98.181	92.372	84.656
D-6000529	107.734	101.142	104.088
D-6000530	98.917	92.192	88.349
D-6000531	95.746	86.777	86.692
D-6000532	103.623	99.28	92.725
D-6000533	112.922	100.66	86.834
D-6000534	96.624	84.374	86.274
D-6000535	102.524	91.808	81.037
D-6000536	99.661	87.865	96.078
D-6000537	84.601	68.127	58.784
D-6000538	88.376	85.39	76.012
D-6000539	110.276	98.152	93.791
D-6000540	103.807	92.225	96.525
D-6000541	101.2	100.238	78.417
D-6000542	96.121	86.594	88.546
D-6000543	106.549	93.161	93.879
D-6000544	87.831	84.113	71.597
D-6000545	86.333	78.708	77.423
D-6000546	94.299	87.496	67.762
D-6000547	113.205	99.237	90.02
D-6000548	93.789	78.808	94.707
D-6000549	80.052	77.075	61.914
D-6000550	70.808	75.143	60.814
D-6000551	72.187	70.058	76.762
D-6000552	66.953	60.987	60.286
D-6000553	84.63	76.376	62.857
D-6000554	107.209	95.27	99.778
D-6000555	97.56	84.049	77.389
D-6000556	72.946	61.726	55.941
D-6000557	98.078	84.685	92.748
D-6000558	86.748	72.467	88.986
D-6000559	77.563	67.855	75.414
D-6000560	91.728	81.299	75.747
D-6000561	95.127	86.484	76.571
D-6000562	63.818	53.467	40.822
D-6000563	78.74	66.897	72.382
D-6000564	83.058	71.652	82.141
D-6000565	86.457	79.104	80.834
D-6000566	76.704	75.023	62.23
D-6000567	50.659	53.967	45.396
D-6000568	80.78	87.071	69.343
D-6000569	94.729	89.259	92.509
D-6000570	91.086	96.92	102.714
D-6000571	94.316	92.198	77.438
D-6000572	82.314	77.718	76.591
D-6000573	96.063	90.434	89.156
D-6000574	93.458	87.72	75.6
D-6000575	110.433	107.482	109.844
D-6000576	103.717	95.741	86.659
D-6000577	84.319	66.492	48.311
D-6000578	90.957	89.973	91.421
D-6000579	98.69	95.52	91.986
D-6000580	102.127	92.204	95.237
D-6000581	123.831	106.503	109.786
D-6000582	95.721	102.773	121.322
D-6000583	109.371	92.369	87.551
D-6000584	96.592	90.593	85.768
D-6000585	100.711	81.369	73.612
D-6000586	65.127	68.405	49.651
D-6000587	82.606	96.34	89.372
D-6000588	94.938	89.621	99.518
D-6000589	90.732	90.56	102.829
D-6000590	88.154	95.609	82.507
D-6000591	92.583	95.081	99.913
D-6000592	93.107	85.499	81.937
D-6000593	93.941	78.163	87.278
D-6000594	92.964	84.142	79.204
D-6000595	93.284	158.311	198.767
D-6000596	86.125	88.81	85.544
D-6000597	82.074	94.254	82.158
D-6000598	91.92	85.819	85.253
D-6000599	89.56	83.008	81.658
D-6000600	84.601	80.811	85.175
D-6000601	96.731	90.116	91.106
D-6000602	91.72	82.521	87.12
D-6000603	98.664	89.782	84.82
D-6000604	90.213	86.161	79.703
D-6000605	97.182	85.565	77.341
D-6000606	95.313	82.324	82.534
D-6000607	104.142	91.365	92.629
D-6000608	84.937	80.165	70.589
D-6000609	83.916	80.046	80.9
D-6000610	79.339	78.989	78.389
D-6000611	73.917	72.101	77.695
D-6000612	85.72	91.547	85.693
D-6000613	75.634	178.573	251.698
D-6000614	89.235	88.483	77.359
D-6000615	106.624	100.579	103.779
D-6000616	94.99	87.327	80.76
D-6000617	73.349	85.163	83.048
D-6000618	80.175	88.933	80.807
D-6000619	91.264	87.263	83.38
D-6000620	96.079	90.02	95.071
D-6000621	85.713	86.365	88.684
D-6000622	82.173	86.156	80.899
D-6000623	101.723	94.835	99.062
D-6000624	100.57	93.592	113.122
D-6000625	83.817	89.171	73.686
D-6000626	83.708	83.523	77.968
D-6000627	86.166	86.099	83.495
D-6000628	105.658	109.894	118.979
D-6000629	61.846	61.22	72.159
D-6000630	89.577	79.795	85.847
D-6000631	100.749	95.155	92.573
D-6000632	90.96	87.408	77.851
D-6000633	94.217	88.838	68.303
D-6000634	110.345	87.42	86.749
D-6000635	75.207	73.317	64.065
D-6000636	87.64	80.305	83.555
D-6000637	91.098	84.451	92.237
D-6000638	107.316	93.033	108.215
D-6000639	86.271	83.164	65.355
D-6000640	94.837	87.012	94.593
D-6000641	93.833	96.048	93.642
D-6000642	91.878	103	92.649
D-6000643	89.345	71.059	127.365
D-6000644	90.222	81.668	94.188
D-6000645	105.598	98.533	97.329
D-6000646	82.9	82.863	67.99
D-6000647	90.012	81.768	75.294
D-6000648	90.906	83.501	73.198
D-6000649	81.123	78.813	71.847
D-6000650	78.885	106.309	107.66
D-6000651	93.795	84.16	90.373
D-6000652	110.002	97.276	92.748
D-6000653	88.085	79.477	82.096
D-6000654	77.381	85.713	88.672
D-6000655	85.188	72.934	76.579
D-6000656	89.469	72.482	80.578
D-6000657	110.499	99.388	110.556
D-6000658	95.5	85.926	76.693
D-6000659	96.448	91.269	88.157
D-6000660	100.964	99.79	105.886
D-6000661	98.268	90.828	97.954
D-6000662	108.661	95.485	88.204
D-6000663	95.347	83.205	87.398
D-6000664	83.539	72.528	69.484
D-6000665	99.849	85.573	89.973
D-6000666	106.23	92.81	86.389
D-6000667	106.639	91.94	103.151
D-6000668	102.467	99.054	103.024
D-6000669	94.159	94.761	90.067
D-6000670	101.885	84.389	89.747
D-6000671	105.849	101.298	96.566
D-6000672	78.207	81.462	74.347
D-6000673	93.134	82.166	77.588
D-6000674	99.299	106.531	99.349
D-6000675	101.885	101.171	91.986
D-6000676	94.781	82.391	81.709
D-6000677	100.387	83.971	88.448
D-6000678	81.383	77.996	69.217
D-6000679	91.713	76.701	84.418
D-6000680	100.395	96.572	85.913
D-6000681	92.62	85.107	82.288
D-6000682	101.857	94.01	97.35
D-6000683	98.18	86.425	85.939
D-6000684	97.266	88.881	111.095
D-6000685	90.878	78.336	87.563
D-6000686	99.706	95.971	106.814
D-6000687	87.33	80.578	66.999
D-6000688	98.625	94.353	100.861
D-6000689	91.805	86.762	82.537
D-6000690	94.186	93.763	86.664
D-6000691	108.97	94.922	86.687
D-6000692	93.38	84.824	67.263
D-6000693	87.33	83.572	78.735
D-6000694	96.241	87.628	90.867
D-6000695	83.748	83.381	66.336
D-6000696	68.003	66.897	56.027
D-6000697	95.042	85.056	77.296
D-6000698	84.163	76.559	74.351
D-6000699	81.543	72.938	75.703
D-6000700	107.357	135.879	185.781
D-6000701	93.031	94.185	73.147
D-6000702	91.885	79.524	78.649
D-6000703	17.466	13.453	11.675
D-6000704	93.792	85.023	88.476
D-6000705	102.24	90.78	93.194
D-6000706	78.52	80.246	79.696
D-6000707	94.336	95.851	91.327
D-6000708	93.428	83.536	86.604
D-6000709	100.255	105.113	77.098
D-6000710	89.467	73.694	59.526
D-6000711	87.585	77.886	75.476
D-6000712	86.969	75.233	73.331
D-6000713	73.485	70.956	55.916
D-6000714	79.554	70.029	50.015
D-6000715	93.284	98.248	79.893
D-6000716	91.299	94.071	72.312
D-6000717	102.633	96.022	86.702
D-6000718	78.398	75.928	76.226
D-6000719	105.691	100.145	99.312
D-6000720	104.031	97.953	89.019
D-6000721	96.036	88.936	93.375
D-6000722	87.671	84.607	63.019
D-6000723	106.878	93.076	69.73
D-6000724	110.577	92.319	87.059
D-6000725	90.646	81.456	66.504
D-6000726	87.33	62.611	68.889
D-6000727	87.727	84.387	86.068
D-6000728	95.781	79.561	56.15
D-6000729	97.571	108.968	116.164
D-6000730	87.767	87.714	72.428
D-6000731	100.858	93.204	101.559
D-6000732	108.61	97.831	99.55
D-6000733	92.459	76.447	69.68
D-6000734	81.194	78.975	67.809
D-6000735	91.266	87.287	79.648
D-6000736	87.565	80.211	75.253
D-6000737	80.11	72.032	69.934
D-6000738	49.619	58.296	47.086
D-6000739	70.041	62.599	37.498
D-6000740	67.041	64.774	68.614
D-6000741	57.032	51.25	43.538
D-6000742	70.866	63.222	54.983
D-6000743	74.474	60.095	48.92
D-6000744	49.851	49.328	49.177
D-6000745	66.697	55.192	48.52
D-6000746	80.052	60.539	58.376
D-6000747	267.185	235.32	231.523
D-6000748	50.126	48.046	30.325
D-6000749	63.072	68.199	36.853
D-6000750	79.748	80.795	64.16
D-6000751	82.001	85.582	75.556
D-6000752	98.626	81.878	79.313
D-6000753	75.808	70.329	71.639
D-6000754	35.214	36.164	17.804
D-6000755	85.26	81.082	61.143
D-6000756	96.645	93.872	88.872
D-6000757	79.583	82.454	66.422
D-6000758	67.695	52.367	44.734
D-6000759	79.533	73.137	66.21
D-6000760	62.228	52.426	43.891
D-6000761	47.244	48.519	25.403
D-6000762	49.506	63.921	50.555
D-6000763	76.009	69.756	61.324
D-6000764	21.387	15.558	11.264
D-6000765	50.882	57.815	45.964
D-6000766	33.531	39.487	27.241
D-6000767	26.764	36.589	29.993
D-6000768	82.307	83.78	67.739
D-6000769	263.955	233.445	229.339
D-6000770	76.796	71.714	62.774
D-6000771	78.377	69.039	57.268
D-6000772	80.089	75.265	66.776
D-6000773	195.168	181.994	193.767
D-6000774	193.373	167.875	165.155
D-6000775	47.671	44.021	45.96
D-6000776	18.311	24.592	20.543
D-6000777	40.136	46.655	23.157
D-6000778	32.972	34.675	20.505
D-6000779	64.836	59.112	55.963
D-6000780	34.717	34.551	20.184
D-6000781	91.179	91.196	75.997
D-6000782	83.623	82.918	66.887
D-6000783	64.896	61.14	55.117
D-6000784	71.536	77.665	62.689
D-6000785	94.887	73.302	75.113
D-6000786	76.85	64.216	59.777
D-6000787	85.041	82.372	70.319
D-6000788	75.466	70.565	72.254
D-6000789	82.571	83.822	82.365
D-6000790	88.163	80.556	83.604
D-6000791	82.037	72.157	70.887
D-6000792	85.189	92.764	66.18
D-6000793	84.482	78.72	61.606
D-6000794	86.007	81.08	61.324
D-6000795	93.231	81.809	86.822
D-6000796	108.143	99.272	83.658
D-6000797	77.643	85.554	76.361
D-6000798	74.438	74.525	65.704
D-6000799	85.593	82.17	73.09
D-6000800	83.54	79.822	67.595
D-6000801	88.83	78.561	75.188
D-6000802	102.348	112.497	110.432
D-6000803	93.98	95.614	106.138
D-6000804	89.694	82.021	88.418
D-6000805	80.952	76.586	70.599
D-6000806	96.523	90.867	103.344
D-6000807	92.839	82.702	88.679
D-6000808	88.176	71.437	86.556
D-6000809	103.208	97.636	97.261
D-6000810	99.105	84.648	89.68
D-6000811	65.904	59.048	51.684
D-6000812	83.412	82.227	73.007
D-6000813	60.866	71.342	51.461
D-6000814	83.826	77.922	77.965
D-6000815	89.162	77.143	77.488
D-6000816	83.467	79.856	78.215
D-6000817	73.566	191.072	215.967
D-6000818	94.983	86.759	91.621
D-6000819	80.79	77.636	69.948
D-6000820	84.015	78.735	80.006
D-6000821	95.481	87.096	79.061
D-6000822	85.193	74.602	77.51
D-6000823	84.954	76.327	77.101
D-6000824	63.818	79.338	79.032
D-6000825	89.598	84.736	87.115
D-6000826	83.984	78.347	91.417
D-6000827	91.946	80.797	78.115
D-6000828	77.104	71.749	68.146
D-6000829	75.293	73.115	65.629
D-6000830	83.653	84.117	74.721
D-6000831	88.315	76.369	84.91
D-6000832	61.307	154.008	202.841
D-6000833	103.196	93.865	94.139
D-6000834	90.536	139.412	134.244
D-6000835	87.206	75.385	83.436
D-6000836	95.56	85.343	90.022
D-6000837	95.635	83.532	87.907
D-6000838	100.027	89.051	71.059
D-6000839	90.475	83.753	83.986
D-6000840	86.343	75.499	78.734
D-6000841	94.977	81.833	91.626
D-6000842	94.547	81.431	87.13
D-6000843	96.735	81.408	82.297
D-6000844	92.653	81.487	91.865
D-6000845	77.283	86.909	72.136
D-6000846	122.189	102.374	114.403
D-6000847	105.628	84.562	97.04
D-6000848	98.736	90.036	91.944
D-6000849	106.87	112.62	120.774
D-6000850	96.202	91.253	84.64
D-6000851	100.089	87.408	99.858
D-6000852	72.025	142.389	178.136
D-6000853	93.97	69.435	82.758
D-6000854	93.918	88.113	76.27
D-6000855	115.086	115.411	105.644
D-6000856	94.864	90.038	101.559
D-6000857	109.162	100.577	95.827
D-6000858	93.69	128.25	125.224
D-6000859	83.36	133.715	103.822
D-6000860	94.5	151.335	131.119
D-6000861	93.953	86.689	94.623
D-6000862	91.002	81.126	85.682
D-6000863	94.785	93.788	81.415
D-6000864	104.841	98.563	95.496
D-6000865	81.972	65.477	69.022
D-6000866	98.004	112.275	109.125
D-6000867	89.825	85.042	85.971
D-6000868	71.552	73.106	78.488
D-6000869	73.895	74.246	75.113
D-6000870	93.568	94.491	105.758
D-6000871	79.249	76.292	87.253
D-6000872	84.111	77.901	85.046
D-6000873	79.854	71.191	65.582
D-6000874	96.021	82.938	90.268
D-6000875	87.503	121.591	122.331
D-6000876	83.587	123.698	128.137
D-6000877	97.416	141.225	135.378
D-6000878	92.374	136.454	136.613
D-6000879	85.138	129.509	130.971
D-6000880	80.383	72.87	72.849
D-6000881	97.363	86.525	77.705
D-6000882	82.864	69.473	65.934
D-6000883	97.32	88.649	86.001
D-6000884	84.41	80.547	83.288
D-6000885	89.717	85.217	77.811
D-6000886	92.895	80.821	83.592
D-6000887	96.969	87.779	102.863
D-6000888	83.134	82.415	75.221
D-6000889	90.217	85.981	79.998
D-6000890	77.79	75.555	68.856
D-6000891	74.74	82.486	73.599
D-6000892	92.164	87.327	85.064
D-6000893	79.5	78.523	79.805
D-6000894	90.18	85.192	91.442
D-6000895	76.894	85.991	79.312
D-6000896	90.992	88.529	90.662
D-6000897	82.788	106.012	103.583
D-6000898	67.737	106.359	124.644
D-6000899	87.815	79.846	64.98
D-6000900	85.119	78.618	72.818
D-6000901	84.92	79.349	68.093
D-6000902	73.895	78.527	77.802
D-6000903	105.999	96.184	93.28
D-6000904	107.798	106.223	86.237
D-6000905	74.024	91.804	72.702
D-6000906	98.904	337.136	462.402
D-6000907	68.285	173.41	146.786
D-6000908	79.232	94.09	78.58
D-6000909	82.151	155.152	123.646
D-6000910	73.751	153.124	133.837
D-6000911	78.742	133.416	125.959
D-6000912	84.419	167.415	157.084
D-6000913	72.015	73.958	57.663
D-6000914	86.415	89.452	107.805
D-6000915	80.274	76.034	61.545
D-6000916	76.34	68.92	61.118
D-6000917	74.141	69.187	57.704
D-6000918	88.955	88.644	66.743
D-6000919	82.249	76.968	55.114
D-6000920	84.622	85.081	81.043
D-6000921	77.627	79.306	58.769
D-6000922	72.775	65.604	80.193
D-6000923	84.419	82.213	87.74
D-6000924	96.221	83.194	82.221
D-6000925	73.967	74.451	88.081
D-6000926	78.974	68.095	75.738
D-6000927	80.28	96.46	97.735
D-6000928	82.6	86.697	90.924
D-6000929	77.774	82.59	91.771
D-6000930	87.782	83.838	76.648
D-6000931	92.899	88.713	88.885
D-6000932	96.738	94.351	89.767
D-6000933	90.38	88.486	88.518
D-6000934	86.493	81.221	81.403
D-6000935	95.173	88.598	93.154
D-6000936	88.018	80.698	84.432
D-6000937	71.527	73.885	59.841
D-6000938	83.258	83.181	87.99
D-6000939	98.097	88.704	103.404
D-6000940	116.579	102.775	94.457
D-6000941	102.458	96.572	96.109
D-6000942	82.183	79.968	82.166
D-6000943	67.21	60.011	78.042
D-6000944	62.973	60.706	62.094
D-6000945	82.09	67.265	60.286
D-6000946	75.894	66.197	47.509
D-6000947	67.865	88.606	69.821
D-6000948	80.56	103.939	88.53
D-6000949	98.549	85.62	80.098
D-6000950	74.866	76.028	65.065
D-6000951	68.913	76.874	65.56
D-6000952	80.052	80.433	71.095
D-6000953	105.917	97.262	102.695
D-6000954	88.395	95.429	61.87
D-6000955	70.349	73.493	55.899
D-6000956	90.973	113.365	113.318
D-6000957	83.156	113.757	91.778
D-6000958	88.311	85.152	80.299
D-6000959	104.496	102.181	101.762
D-6000960	106.122	94.795	108.825
D-6000961	78.219	70.796	61.844
D-6000962	87.999	75.459	93.271
D-6000963	64.392	75.496	56.159
D-6000964	52.98	55.606	56.041
D-6000965	104.072	101.072	95.909
D-6000966	100.299	85.655	88.265
D-6000967	78.845	100.951	86.318
D-6000968	78.795	75.108	53.287
D-6000969	86.905	76.6	75.411
D-6000970	93.174	84.186	85.541
D-6000971	104.639	97.666	104.894
D-6000972	109.824	96.481	93.058
D-6000973	100.079	89.359	83.051
D-6000974	109.948	104.204	112.552
D-6000975	104.756	88.041	93.868
D-6000976	95.36	90.846	81.128
D-6000977	84.852	81.524	64.837
D-6000978	75.322	67.826	69.52
D-6000979	100.379	89.584	87.936
D-6000980	92.082	80.85	83.661
D-6000981	77.994	73.756	61.588
D-6000982	86.126	79.007	64.548
D-6000983	79.516	77.414	73.738
D-6000984	88.098	85.742	91.011
D-6000985	75.987	76.698	85.3
D-6000986	91.238	79.344	97.99
D-6000987	78.791	87.993	84.533
D-6000988	105.673	91.734	87.624
D-6000989	83.601	82.984	87.932
D-6000990	83.556	79.445	82.551
D-6000991	90.175	88.563	75.813
D-6000992	85.79	88.824	83.549
D-6000993	106.023	100.035	102.943
D-6000994	96.963	86.461	95.295
D-6000995	96.578	94.096	91.333
D-6000996	107.099	95.153	104.237
D-6000997	73.694	91.103	79.771
D-6000998	85.472	93.503	85.813
D-6000999	87.956	82.218	78.315
D-6001000	77.995	73.605	69.978
D-6001001	90.53	79.249	100.648
D-6001002	95.736	95.202	93.916
D-6001003	72.047	75.593	67.625
D-6001004	74.664	80.102	72.271
D-6001005	93.96	77.713	70.907
D-6001006	88.769	173.46	186.615
D-6001007	92.467	156.805	145.679
D-6001008	82.816	83.645	77.612
D-6001009	86.486	78.097	81.218
D-6001010	83.605	79.91	78.673
D-6001011	89.335	85.111	90.325
D-6001012	71.501	87.164	87.298
D-6001013	85.032	74.683	69.428
D-6001014	97.381	93.579	97.246
D-6001015	95.495	91.51	101.478
D-6001016	95.745	77.542	85.352
D-6001017	89.382	89.804	75.266
D-6001018	95.362	79.58	87.33
D-6001019	74.061	128.828	120.411
D-6001020	85.102	105.931	94.657
D-6001021	80.217	123.37	105.657
D-6001022	78.002	119.161	107.333
D-6001023	82.752	67.808	58.547
D-6001024	89.463	82.091	84.357
D-6001025	77.175	80.04	57.512
D-6001026	82.153	76.396	70.138
D-6001027	87.928	82.192	76.768
D-6001028	89.588	82.11	68.806
D-6001029	94.508	83.953	83.747
D-6001030	75.994	68.559	78.787
D-6001031	86.309	82.582	75.978
D-6001032	88.276	79.973	71.423
D-6001033	102.603	100.847	91.097
D-6001034	85.381	84.482	70.885
D-6001035	92.939	79.408	67.051
D-6001036	101.574	96.401	97.851
D-6001037	103.944	93.405	97.647
D-6001038	95.412	84.322	79.543
D-6001039	91.611	84.939	74.921
D-6001040	98.541	92.868	89.5
D-6001041	93.325	83.834	82.32
D-6001042	73.437	72.361	66.577
D-6001043	93.641	86.884	92.539
D-6001044	94.261	82.925	65.704
D-6001045	112.431	104.993	98.384
D-6001046	103.507	92.253	86.189
D-6001047	102.523	94.932	82.8
D-6001048	101.061	105.481	96.392
D-6001049	92.538	91.195	74.783
D-6001050	90.356	82.916	89.324
D-6001051	107.649	88.133	102.985
D-6001052	94.607	88.837	84.91
D-6001053	88.905	80.304	83.195
D-6001054	73.745	86.033	93.401
D-6001055	81.127	80.334	69.929
D-6001056	77.105	75.496	77.028
D-6001057	80.955	66.774	66.317
D-6001058	93.256	97.374	99.769
D-6001059	71.788	73.172	76.681
D-6001060	74.734	151.346	204.111
D-6001061	76.91	139.626	171.75
D-6001062	92.361	96.792	102.119
D-6001063	104.535	86.031	101.061
D-6001064	96.156	81.577	82.05
D-6001065	93.778	80.215	80.784
D-6001066	84.121	74.357	64.293
D-6001067	94.887	86.668	93.347
D-6001068	82.077	110.591	110.447
D-6001069	90.072	126.813	121.441
D-6001070	80.354	123.12	118.321
D-6001071	72.246	79.903	50.946
D-6001072	87.209	81.777	88.684
D-6001073	81.128	81.224	69.712
D-6001074	90.525	85.968	73.313
D-6001075	81.919	73.791	75.489
D-6001076	99.735	87.394	90.217
D-6001077	96.135	90.794	90.501
D-6001078	83.015	83.483	95.817
D-6001079	65.497	101.598	130.018
D-6001080	79.031	78.456	83.251
D-6001081	77.042	70.728	71.296
D-6001082	81.323	86.009	84.199
D-6001083	71.851	75.688	79.968
D-6001084	81.472	81.484	62.906
D-6001085	77.838	73.026	65.612
D-6001086	76.181	109.008	98.46
D-6001087	76.818	217.573	308.978
D-6001088	71.689	87.177	86.811
D-6001089	92.485	76.452	71.201
D-6001090	83.5	78.083	72.62
D-6001091	86.256	81.784	70.816
D-6001092	96.898	90.24	92.117
D-6001093	80.152	77.708	74.442
D-6001094	95.062	91.555	103.042
D-6001095	109.999	104.218	102.513
D-6001096	75.917	72.254	72.725
D-6001097	70.801	73.134	81.072
D-6001098	94.441	82.796	83.644
D-6001099	56.803	61.511	68.379
D-6001100	82.174	75.125	81.463
D-6001101	68.712	78.54	70.623
D-6001102	80.635	74.44	81.655
D-6001103	76.78	155.898	141.042
D-6001104	79.244	152.8	119.503
D-6001105	82.897	83.996	71.118
D-6001106	75.489	68.215	59.905
D-6001107	73.603	75.992	67.242
D-6001108	81.005	71.795	69.59
D-6001109	95.282	88.647	90.393
D-6001110	79.286	139.644	141.517
D-6001111	96.225	90.849	85.225
D-6001112	75.291	66.066	70.234
D-6001113	74.438	80.718	82.484
D-6001114	86.981	76.772	62.154
D-6001115	87.677	73.639	83.138
D-6001116	90.911	82.687	97.826
D-6001117	97.276	89.482	97.482
D-6001118	93.708	82.129	83.479
D-6001119	82.193	95.842	100.56
D-6001120	102.137	94.793	86.276
D-6001121	78.123	70.632	67.277
D-6001122	85.014	71.45	73.233
D-6001123	101.365	94.758	106.896
D-6001124	71.667	147.528	126.134
D-6001125	71.452	104.363	101.275
D-6001126	88.947	90.609	74.951
D-6001127	75.357	114.519	117.55
D-6001128	86.074	86.678	81.112
D-6001129	94.52	89.146	98.55
D-6001130	85.445	77.911	82.772
D-6001131	84.359	80.665	75.238
D-6001132	70.399	91.517	111.769
D-6001133	104.187	91.37	91.056
D-6001134	97.009	93.663	82.191
D-6001135	85.013	99.916	87.951
D-6001136	88.269	85.026	90.997
D-6001137	88.286	83.194	88.913
D-6001138	100.082	90.976	85.755
D-6001139	76.262	74.272	70.611
D-6001140	88.127	82.404	80.881
D-6001141	86.719	82.474	79.269
D-6001142	94.815	87.124	75.61
D-6001143	72.544	72.604	75.925
D-6001144	82.182	78.917	69.986
D-6001145	92.345	87.928	81.342
D-6001146	80.929	101.573	91.901
D-6001147	93.034	84.787	87.834
D-6001148	96.634	89.024	82.492
D-6001149	85.153	81.116	77.031
D-6001150	86.45	77.753	69.845
D-6001151	81.664	73.549	64.344
D-6001152	81.971	74.807	77.191
D-6001153	69.923	68.78	87.779
D-6001154	73.252	73.759	94.422
D-6001155	75.642	72.927	88.341
D-6001156	76.636	69.684	74.513
D-6001157	69.682	95.572	97.602
D-6001158	65.723	69.808	58.212
D-6001159	85.332	85.29	94.067
D-6001160	94.088	84.348	86.426
D-6001161	99.035	95.331	99.062
D-6001162	94.445	84.099	74.059
D-6001163	74.378	70.875	68.18
D-6001164	66.773	62.752	67.542
D-6001165	75.799	78.427	83.991
D-6001166	83.667	84.871	76.932
D-6001167	77.973	72.66	78.366
D-6001168	95.443	98.171	103.986
D-6001169	86.75	92.368	83.076
D-6001170	63.557	101.147	93.873
D-6001171	83.491	130.469	118.228
D-6001172	104.508	95.378	100.965
D-6001173	88.11	87.394	77.26
D-6001174	79.177	80.831	67.684
D-6001175	87.33	83.223	72.671
D-6001176	95.741	95.384	73.6
D-6001177	83.956	75.826	74.103
D-6001178	86.957	73.845	77.411
D-6001179	82.768	68.492	84.276
D-6001180	91.786	89.687	84.91
D-6001181	82.145	78.196	70.581
D-6001182	84.806	76.726	72.149
D-6001183	91.786	86.636	74.224
D-6001184	86.238	71.077	76.844
D-6001185	87.663	85.921	83.938
D-6001186	90.222	84.341	83.645
D-6001187	90.884	84.919	89.917
D-6001188	79.6	86.683	81.863
D-6001189	87.224	84.45	88.784
D-6001190	81.872	90.917	67.954
D-6001191	96.063	92.519	99.211
D-6001192	78.398	79.495	71.884
D-6001193	92.182	87.528	81.136
D-6001194	75.144	152.954	175.086
D-6001195	60.547	80.351	89.803
D-6001196	84.904	76.898	96.074
D-6001197	84.087	73.703	79.025
D-6001198	81.752	80.204	69.761
D-6001199	87.769	94.419	87.257
D-6001200	63.992	76.543	58.559
D-6001201	90.048	85.965	86.143
D-6001202	78.597	74.7	95.971
D-6001203	76.414	68.584	75.545
D-6001204	71.144	92.908	83.446
D-6001205	75.829	67.265	68.231
D-6001206	87.33	79.623	66.975
D-6001207	97.525	96.798	83.227
D-6001208	82.461	92.106	94.684
D-6001209	74.776	85.202	73.412
D-6001210	76.215	79.903	37.052
D-6001211	78.597	78.96	71.757
D-6001212	84.419	77.729	85.781
D-6001213	71.662	69.693	79.231
D-6001214	88.247	84.788	92.759
D-6001215	86.378	79.349	78.429
D-6001216	87.028	84.877	87.407
D-6001217	74.561	82.35	79.44
D-6001218	89.217	90.333	97.145
D-6001219	80.729	81.344	66.151
D-6001220	96.602	87.628	94.778
D-6001221	87.859	84.115	91.214
D-6001222	93.592	85.515	89.353
D-6001223	96.361	86.783	100.029
D-6001224	96.448	89.062	91.313
D-6001225	67.732	62.616	47.358
D-6001226	83.829	87.227	88.851
D-6001227	77.406	73.38	87.805
D-6001228	92.148	87.831	79.933
D-6001229	84.544	77.002	73.978
D-6001230	87.054	84.594	101.383
D-6001231	89.684	79.135	85.014
D-6001232	83.896	66.509	81.571
D-6001233	85.119	76.442	80.611
D-6001234	87.752	80.573	75.05
D-6001235	78.254	80.542	71.424
D-6001236	80.532	75.938	69.758
D-6001237	94.145	90.076	90.186
D-6001238	80.671	86.399	83.167
D-6001239	96.533	86.871	89.098
D-6001240	82.193	65.946	88.24
D-6001241	86.523	80.694	81.213
D-6001242	90.969	90.379	77.834
D-6001243	78.559	97.128	93.994
D-6001244	98.974	88.026	89.732
D-6001245	94.757	90.61	90.43
D-6001246	79.168	150.176	151.965
D-6001247	79.624	64.627	57.439
D-6001248	88.836	84.32	75.523
D-6001249	85.511	125.561	149.3
D-6001250	71.301	173.129	214.425
D-6001251	100.309	97.539	83.443
D-6001252	77.54	66.707	69.197
D-6001253	90.689	233.875	321.352
D-6001254	92.143	84.743	78.893
D-6001255	103.06	89.687	84.119
D-6001256	93.583	85.701	81.556
D-6001257	66.737	92.722	92.604
D-6001258	95.996	89.173	85.72
D-6001259	101.303	100.938	123.505
D-6001260	82.159	82.016	86.4
D-6001261	71.766	79.919	68.096
D-6001262	95.716	98.596	89.971
D-6001263	92.614	94.828	94.645
D-6001264	72.055	78.595	79.359
D-6001265	90.209	76.217	81.955
D-6001266	97.111	96.862	87.967
D-6001267	102.71	88.053	86.973
D-6001268	74.511	71.585	60.956
D-6001269	105.229	100.999	96.002
D-6001270	97.033	88.34	85.101
D-6001271	92.005	87.286	88.216
D-6001272	75.914	75.325	45.507
D-6001273	90.449	85.051	71.344
D-6001274	87.815	84.918	92.727
D-6001275	98.48	91.323	85.912
D-6001276	89.315	93.763	99.028
D-6001277	93.412	87.17	79.261
D-6001278	82.554	77.542	73.633
D-6001279	85.223	80.79	90.715
D-6001280	81.354	75.432	91.752
D-6001281	92.161	97.32	102.615
D-6001282	89.118	83.585	86.705
D-6001283	93.819	84.689	86.224
D-6001284	98.246	97.694	112.203
D-6001285	88.232	84.684	78.594
D-6001286	76.347	92.988	102.621
D-6001287	101.108	89.36	74.399
D-6001288	96.232	89.338	88.62
D-6001289	76.478	80.267	84.031
D-6001290	74.23	69.153	70.162
D-6001291	80.714	74.195	71.016
D-6001292	74.46	76.47	76.642
D-6001293	77.619	78.856	69.279
D-6001294	86.882	67.84	76.854
D-6001295	103.314	94.091	88.132
D-6001296	83.993	82.238	94.924
D-6001297	89.56	81.248	76.807
D-6001298	90.596	80.867	80.794
D-6001299	85.009	86.26	88.295
D-6001300	80.217	74.627	74.589
D-6001301	83.908	75.799	71.92
D-6001302	79.708	80.229	71.788
D-6001303	86.721	76.129	80.763
D-6001304	72.369	87.007	84.064
D-6001305	78.382	87.481	67.51
D-6001306	70.873	60.167	67.203
D-6001307	78.794	74.177	72.567
D-6001308	74.947	82.659	75.405
D-6001309	92.943	83.847	80.657
D-6001310	81.046	81.119	72.584
D-6001311	93.162	81.778	88.254
D-6001312	91.321	94.026	104.083
D-6001313	69.864	80.718	84.91
D-6001314	79.231	84.568	76.265
D-6001315	93.855	87.281	92.393
D-6001316	87.33	89.38	85.928
D-6001317	82.204	95.926	75.865
D-6001318	79.624	76.181	80.914
D-6001319	86.721	77.172	82.935
D-6001320	82.419	72.254	82.834
D-6001321	89.965	81.569	76.858
D-6001322	95.387	89.687	79.856
D-6001323	88.805	86.657	74.583
D-6001324	83.386	79.272	67.928
D-6001325	95.501	88.638	81.434
D-6001326	77.757	79.511	76.909
D-6001327	72.819	76.798	79.19
D-6001328	95.469	100.701	106.696
D-6001329	64.965	78.749	74.555
D-6001330	88.889	103.46	98.253
D-6001331	89.143	85.109	78.226
D-6001332	87.33	85.46	80.386
D-6001333	86.333	85.591	75.799
D-6001334	80.312	138.267	143.791
D-6001335	79.47	56.951	65.805
D-6001336	82.055	82.614	85.195
D-6001337	80.516	79.529	70.592
D-6001338	85.389	117.589	139.63
D-6001339	78.252	90.513	87.591
D-6001340	91.234	85.022	84.755
D-6001341	74.907	71.883	73.012
D-6001342	77.703	82.675	72.923
D-6001343	79.513	74.185	81.765
D-6001344	76.396	74.083	70.344
D-6001345	76.146	76.312	70.907
D-6001346	90.362	75.362	76.065
D-6001347	85.128	76.498	70.283
D-6001348	100.345	85.375	90.625
D-6001349	86.298	72.385	85.244
D-6001350	79.845	78.583	88.549
D-6001351	83.182	82.233	87.374
D-6001352	81.323	86.365	90.75
D-6001353	90.044	84.596	89.844
D-6001354	84.103	78.862	84.492
D-6001355	90.402	83.152	87.043
D-6001356	86.256	78.537	70.642
D-6001357	69.446	99.228	90.33
D-6001358	81.422	93.644	87.657
D-6001359	94.842	84.865	90.616
D-6001360	73.563	67.693	70.308
D-6001361	77.528	78.298	77.305
D-6001362	87.33	77.656	68.86
D-6001363	63.818	78.188	55.518
D-6001364	92.674	82.446	79.493
D-6001365	86.86	81.724	70.175
D-6001366	82.979	67.824	79.471
D-6001367	77.128	244.334	276.95
D-6001368	87.33	85.3	77.527
D-6001369	81.71	110.554	99.622
D-6001370	76.21	82.038	70.924
D-6001371	86.36	91.348	85.12
D-6001372	84.8	71.163	94.12
D-6001373	78.233	64.462	56.164
D-6001374	65.723	55.939	52.522
D-6001375	94.565	94.249	78.739
D-6001376	86.903	78.585	79.932
D-6001377	80.635	77.783	88.699
D-6001378	90.157	97.107	99.876
D-6001379	93.097	84.102	88.835
D-6001380	78.834	76.903	71.847
D-6001381	113.041	100.338	102.536
D-6001382	101.381	82.028	96.68
D-6001383	77.329	74.064	70.256
D-6001384	104.702	91.615	79.432
D-6001385	98.636	105.102	82.257
D-6001386	83.349	76.366	85.285
D-6001387	86.249	89.687	74.191
D-6001388	80.942	84.848	88.27
D-6001389	78.922	86.623	79.636
D-6001390	95.021	92.235	88.287
D-6001391	77.804	77.959	73.462
D-6001392	85.383	77.833	70.713
D-6001393	93.708	81.121	86.937
D-6001394	76.079	67.128	81.003
D-6001395	82.347	162.002	173.9
D-6001396	77.17	84.248	79.761
D-6001397	69.164	96.191	94.471
D-6001398	66.371	80.001	77.778
D-6001399	95.39	85.792	80.761
D-6001400	70.714	57.146	61.616
D-6001401	90.785	72.803	82.67
D-6001402	89.46	92.968	72.484
D-6001403	93.759	89.137	63.813
D-6001404	92.528	82.213	76.823
D-6001405	78.032	69.226	83.134
D-6001406	88.958	79.882	70.95
D-6001407	86.506	63.458	71.292
D-6001408	87.33	80.153	89.256
D-6001409	95.722	93.192	91.686
D-6001410	73.058	76.862	69.217
D-6001411	86.53	101.191	84.132
D-6001412	90.66	92.917	88.448
D-6001413	86.246	80.305	72.414
D-6001414	79.194	69.493	71.725
D-6001415	89.628	103.848	103.158
D-6001416	89.771	83.698	81.35
D-6001417	89.136	76.2	77.409
D-6001418	92.736	82.853	88.549
D-6001419	91.863	82.744	85.838
D-6001420	84.653	77.144	92.718
D-6001421	75.825	89.315	80.154
D-6001422	78.791	90.285	93.401
D-6001423	73.218	99.917	91.367
D-6001424	76.048	79.71	81.254
D-6001425	71.697	70.033	83.076
D-6001426	84.523	103.14	109.777
D-6001427	65.622	74.824	73.265
D-6001428	86.039	74.377	81.6
D-6001429	72.641	71.387	68.131
D-6001430	59.947	73.726	71.238
D-6001431	86.175	78.298	72.78
D-6001432	83.547	88.104	71.742
D-6001433	87.33	85.456	71.025
D-6001434	80.889	79.103	83.789
D-6001435	74.547	73.619	72.084
D-6001436	83.236	70.768	75.49
D-6001437	90.268	87.081	79.327
D-6001438	80.868	87.534	75.23
D-6001439	92.362	96.688	83.49
D-6001440	79.059	79.319	79.825
D-6001441	85.329	84.081	70.405
D-6001442	87.96	79.973	77.4
D-6001443	97.195	83.375	92.772
D-6001444	77.906	86.299	80.787
D-6001445	92.964	84.624	63.683
D-6001446	93.271	95.483	92.419
D-6001447	74.041	80.263	76.501
D-6001448	101.558	99.386	98.505
D-6001449	76.766	71.501	73.66
D-6001450	62.379	62.14	64.289
D-6001451	100.023	89.687	110.334
D-6001452	87.555	79.285	85.785
D-6001453	86.401	85.298	68.289
D-6001454	95.781	85.695	85.651
D-6001455	99.026	89.086	101.02
D-6001456	88.569	84.371	89.233
D-6001457	83.016	90.345	85.987
D-6001458	74.355	72.774	61.378
D-6001459	91.507	83.448	68.666
D-6001460	97.951	103.625	104.416
D-6001461	114.257	99.403	99.062
D-6001462	95.659	94.353	92.027
D-6001463	96.762	87.51	94.493
D-6001464	117.93	106.635	112.991
D-6001465	88.395	82.031	80.078
D-6001466	83.855	78.979	79.711
D-6001467	65.497	81.59	78.424
D-6001468	106.887	113.053	102.137
D-6001469	93.361	104.304	105.786
D-6001470	102.496	92.827	100.489
D-6001471	78.597	91.797	77.917
D-6001472	96.3	85.351	94.401
D-6001473	70.674	63.181	79.074
D-6001474	97.948	88.952	97.786
D-6001475	107.348	95.597	112.889
D-6001476	86.543	87.263	98.297
D-6001477	89.562	85.245	99.559
D-6001478	91.65	98.719	82.36
D-6001479	72.775	78.614	71.632
D-6001480	80.459	87.866	78.445
D-6001481	76.617	67.015	68.023
D-6001482	95.451	87.954	93.627
D-6001483	99.9	100.558	91.986
D-6001484	84.435	75.928	70.839
D-6001485	92.12	82.497	79.267
D-6001486	102.983	99.84	105.737
D-6001487	94.275	88.706	87.189
D-6001488	73.357	65.471	54.767
D-6001489	94.575	87.073	80.912
D-6001490	98.246	90.337	87.064
D-6001491	102.24	84.218	71.966
D-6001492	101.554	90.366	86.518
D-6001493	86.76	77.393	76.042
D-6001494	87.582	78.92	83.747
D-6001495	95.781	83.033	91.484
D-6001496	80.565	70.468	84.227
D-6001497	86.837	79.26	75.902
D-6001498	82.149	63.085	74.116
D-6001499	93.251	75.626	74.116
D-6001500	75.856	77.248	59.809
D-6001501	73.949	67.265	59.574
D-6001502	86.181	75.526	55.862
D-6001503	103.208	101.917	91.664
D-6001504	78.143	78.73	60.801
D-6001505	89.802	84.61	85.177
D-6001506	72.54	67.988	61.628
D-6001507	81.635	78.963	64.605
D-6001508	84.425	78.205	67.705
D-6001509	89.507	84.143	79.958
D-6001510	96.984	83.774	70.443
D-6001511	102.216	98.859	82.015
D-6001512	93.526	87.869	82.328
D-6001513	82.981	72.357	73.155
D-6001514	81.857	75.946	69.655
D-6001515	90.401	79.402	90.103
D-6001516	65.158	72.493	62.913
D-6001517	82.498	82.152	83.083
D-6001518	88.75	79.478	78.697
D-6001519	77.747	71.222	61.377
D-6001520	96.214	91.046	79.58
D-6001521	93.509	87.571	77.968
D-6001522	83.852	81.353	68.379
D-6001523	68.6	73.905	60.441
D-6001524	92.704	76.579	74.024
D-6001525	89.712	79.631	80.021
D-6001526	91.901	84.004	87.6
D-6001527	84.476	76.498	68.538
D-6001528	98.327	93.341	84.91
D-6001529	77.357	77.784	73.117
D-6001530	92.632	79.117	72.174
D-6001531	96.251	88.24	78.215
D-6001532	68.488	64.808	53.214
D-6001533	93.056	80.681	72.73
D-6001534	92.013	80.511	69.287
D-6001535	90.753	84.176	90.936
D-6001536	80.811	77.853	67.958
D-6001537	97.801	85.708	83.79
D-6001538	103.655	102.211	107.667
D-6001539	78.597	73.159	69.02
D-6001540	103.208	79.155	83.463
D-6001541	87.33	90.174	62.99
D-6001542	77.147	69.88	60.007
D-6001543	98.478	87.969	71.18
D-6001544	86.658	73.819	84.112
D-6001545	89.599	80.084	81.821
D-6001546	90.939	97.84	84.559
D-6001547	80.372	91.165	74.879
D-6001548	98.17	89.687	77.719
D-6001549	98.405	90.918	93.14
D-6001550	90.213	89.687	88.515
D-6001551	90.795	88.085	70.59
D-6001552	98.426	94.127	103.405
D-6001553	104.689	84.173	78.82
D-6001554	88.193	80.115	73.164
D-6001555	110.668	95.292	112.725
D-6001556	88.331	74.185	63.271
D-6001557	98.048	90.094	72.174
D-6001558	95.112	86.135	70.198
D-6001559	88.221	80.077	80.145
D-6001560	83.622	80.594	76.743
D-6001561	101.124	94.273	83.945
D-6001562	75.259	71.78	77.955
D-6001563	93.88	100.449	53.918
D-6001564	77.724	58.296	41.606
D-6001565	93.524	83.008	93.491
D-6001566	88.959	85.336	84.91
D-6001567	100.308	93.019	85.041
D-6001568	98.106	92.274	96.476
D-6001569	87.555	86.74	74.679
D-6001570	91.901	86.935	79.852
D-6001571	94.59	90.564	83.976
D-6001572	85.206	78.779	73.665
D-6001573	97.549	89.687	81.297
D-6001574	111.992	104.159	92.695
D-6001575	97.343	88.733	76.68
D-6001576	89.725	76.631	79.894
D-6001577	106.467	93.118	88.233
D-6001578	92.4	90.862	88.09
D-6001579	94.39	92.82	91.35
D-6001580	85.021	81.71	73.276
D-6001581	95.269	89.177	81.533
D-6001582	79.353	71.146	58.784
D-6001583	95.454	96.987	79.973
D-6001584	93.056	91.402	77.022
D-6001585	104.86	92.006	90.243
D-6001586	91.777	88.441	89.234
D-6001587	74.716	62.781	62.267
D-6001588	70.956	59.417	46.701
D-6001589	99.113	92.534	94.794
D-6001590	63.992	80.409	57.095
D-6001591	75.686	77.729	53.776
D-6001592	76.26	77.686	62.487
D-6001593	266.507	248.848	223.987
D-6001594	100.353	81.819	56.607
D-6001595	85.651	81.769	74.37
D-6001596	88.149	79.338	76.945
D-6001597	98.777	86.12	86.223
D-6001598	88.002	81.235	77.072
D-6001599	105.701	86.816	79.215
D-6001600	82.908	85.146	78.999
D-6001601	88.804	73.38	70.464
D-6001602	73.524	58.362	71.799
D-6001603	69.591	53.252	49.089
D-6001604	80.725	88.839	76.437
D-6001605	102.69	99.613	84.071
D-6001606	108.58	104.635	96.514
D-6001607	83.308	83	59.214
D-6001608	70.753	68.718	55.231
D-6001609	99.674	91.887	93.837
D-6001610	84.507	83.345	67.499
D-6001611	74.281	73.193	50.751
D-6001612	87.876	73.992	71.643
D-6001613	85.811	74.479	59.437
D-6001614	86.99	84.976	72.52
D-6001615	97.321	89.497	95.164
D-6001616	81.265	72.248	75.476
D-6001617	61.042	107.99	97.04
D-6001618	105.732	106.343	98.253
D-6001619	95.073	84.164	87.838
D-6001620	94.272	83.12	89.351
D-6001621	92.335	84.015	91.287
D-6001622	106.122	91.768	89.747
D-6001623	97.142	84.816	72.984
D-6001624	72.946	81.246	62.933
D-6001625	80.052	70.255	53.776
D-6001626	71.664	70.859	52.178
D-6001627	70.885	62.897	49.623
D-6001628	87.11	87.315	58.068
D-6001629	105.326	95.316	91.571
D-6001630	91.016	83.135	77.191
D-6001631	84.887	71.812	61.753
D-6001632	74.059	53.636	45.369
D-6001633	68.588	62.863	46.332
D-6001634	78.239	70.589	47.41
D-6001635	92.723	87.543	74.423
D-6001636	73.569	69.847	43.999
D-6001637	79.805	75.146	61.805
D-6001638	84.963	76.18	46.291
D-6001639	77.869	63.154	34.672
D-6001640	81.061	76.922	70.093
D-6001641	71.158	63.113	50.317
D-6001642	70.115	64.549	53.788
D-6001643	77.993	67.97	50.999
D-6001644	81.452	81.063	68.989
D-6001645	88.412	78.779	65.021
D-6001646	86.082	86.163	85.82
D-6001647	90.381	81.907	78.158
D-6001648	66.745	78.796	101.286
D-6001649	76.934	84.348	91.48
D-6001650	83.477	73.42	49.947
D-6001651	51.852	56.054	38.475
D-6001652	97.161	83.262	79.572
D-6001653	77.543	76.543	71.734
D-6001654	82.609	78.779	64.256
D-6001655	111.215	98.885	81.644
D-6001656	88.653	82.439	77.62
D-6001657	91.575	92.801	89.038
D-6001658	90.355	79.252	69.15
D-6001659	79.854	77.026	68.206
D-6001660	85.431	75.822	68.092
D-6001661	95.302	87.361	76.63
D-6001662	87.468	80.209	72.723
D-6001663	72.416	71.37	59.198
D-6001664	48.958	70.662	68.185
D-6001665	94.488	93.362	89.782
D-6001666	105.989	80.797	75.185
D-6001667	82.387	79.61	65.612
D-6001668	93.296	82.778	76.394
D-6001669	87.01	77.696	63.76
D-6001670	90.389	79.404	64.088
D-6001671	84.128	82.512	63.683
D-6001672	70.281	63.864	63.325
D-6001673	49.688	47.936	30.743
D-6001674	78.814	76.103	61.833
D-6001675	81.429	95.747	72.288
D-6001676	81.051	75.032	59.659
D-6001677	78.302	68.306	62.697
D-6001678	54.432	63.272	59.03
D-6001679	76.85	66.368	61.475
D-6001680	86.711	79.828	80.845
D-6001681	89.834	86.633	85.062
D-6001682	85.708	76.721	86.599
D-6001683	68.753	67.265	67.034
D-6001684	86.117	84.704	66.041
D-6001685	93.72	77.656	79.215
D-6001686	95.963	85.083	83.565
D-6001687	82.022	85.466	94.233
D-6001688	82.642	77.353	65.398
D-6001689	103.223	91.171	84.13
D-6001690	97.331	92.192	91.788
D-6001691	86.196	80.369	73.056
D-6001692	90.823	78.7	92.764
D-6001693	67.396	73.114	62.76
D-6001694	69.864	66.368	77.268
D-6001695	92.359	94.852	95.468
D-6001696	88.203	88.939	82.363
D-6001697	73.86	72.395	65.665
D-6001698	87.142	82.535	96.622
D-6001699	82.461	72.812	72.188
D-6001700	90.723	80.142	87.205
D-6001701	90.307	85.1	89.252
D-6001702	84.298	87.195	78.719
D-6001703	101.833	86.644	101.437
D-6001704	106.022	92.758	104.102
D-6001705	75.89	66.355	66.267
D-6001706	89.513	93.891	117.813
D-6001707	79.485	122.597	119.234
D-6001708	86.653	78.91	81.29
D-6001709	88.207	86.985	82.182
D-6001710	62.768	116.312	129.355
D-6001711	85.491	90.946	96.678
D-6001712	78.146	83.564	83.03
D-6001713	76.352	69.999	95.026
D-6001714	84.211	120.517	130.018
D-6001715	82.332	78.611	99.36
D-6001716	92.026	84.081	83.676
D-6001717	109.162	382.809	568.483
D-6001718	101.841	99.983	91.964
D-6001719	82.341	74.706	85.926
D-6001720	81.029	68.318	95.025
D-6001721	85.589	78.545	97.021
D-6001722	82.002	85.286	86.261
D-6001723	97.628	90.533	76.099
D-6001724	92.065	84.824	100.085
D-6001725	83.748	78.739	88.061
D-6001726	96.919	77.377	116.71
D-6001727	75.707	71.943	93.462
D-6001728	79.486	76.261	84.402
D-6001729	79.624	64.188	65.764
D-6001730	92.394	83.897	97.73
D-6001731	86.981	82.347	91.435
D-6001732	94.438	84.646	103.998
D-6001733	73.437	82.892	87.912
D-6001734	77.898	69.645	93.29
D-6001735	99.794	87.87	102.971
D-6001736	80.249	75.489	67.699
D-6001737	86.804	73.208	90.409
D-6001738	90.05	84.247	114.837
D-6001739	100.393	90.246	102.962
D-6001740	97.301	92.865	104.299
D-6001741	78.04	66.788	57.811
D-6001742	75.421	121.281	150.201
D-6001743	75.073	69.232	81.931
D-6001744	92.763	73.981	100.17
D-6001745	103.712	92.95	108.12
D-6001746	288.13	267.111	205.318
D-6001747	238.01	244.433	197.311
D-6001748	102.29	90.472	102.93
D-6001749	68.715	63.017	67.034
D-6001750	90.038	78.215	85.239
D-6001751	98.705	85.793	95.851
D-6001752	94.488	73.881	69.946
D-6001753	90.63	86.037	84.663
D-6001754	97.018	90.552	103.476
D-6001755	106.777	91.477	103.729
D-6001756	90.919	83.749	99.837
D-6001757	95.286	86.671	76.161
D-6001758	90.203	75.526	83.234
D-6001759	80.795	82.365	80.578
D-6001760	124.038	105.04	128.229
D-6001761	94.048	83.363	103.96
D-6001762	96.678	85.479	85.906
D-6001763	85.745	86.794	105.966
D-6001764	76.572	81.888	74.45
D-6001765	84.703	80.246	79.058
D-6001766	85.001	92.078	104.156
D-6001767	77.641	67.2	71.452
D-6001768	86.511	96.32	82.876
D-6001769	78.306	84.903	83.778
D-6001770	86.791	83.597	78.62
D-6001771	94.373	79.079	95.866
D-6001772	91.715	108.074	134.293
D-6001773	112.44	93.005	116.415
D-6001774	104.612	97.378	107.874
D-6001775	90.781	83.369	83.597
D-6001776	81.593	95.906	108.462
D-6001777	107.716	90.536	111.16
D-6001778	99.148	100.156	104.909
D-6001779	99.265	83.708	93.684
D-6001780	86.372	86.737	102.972
D-6001781	96.859	89.022	92.556
D-6001782	88.969	83.315	86.39
D-6001783	80.355	75.36	76.907
D-6001784	97.107	99.296	89.284
D-6001785	125.459	115.872	136.311
D-6001786	96.832	89.454	87.99
D-6001787	89.212	84.547	86.026
D-6001788	97.985	117.794	119.849
D-6001789	79.315	114.663	110.168
D-6001790	79.52	92.603	90.26
D-6001791	78.824	126.959	141.425
D-6001792	67.276	82.047	67.928
D-6001793	86.298	79.8	77.556
D-6001794	73.503	75.113	65.098
D-6001795	88.998	80.189	76.36
D-6001796	125.347	115.343	115.959
D-6001797	97.928	90.34	87.383
D-6001798	83.384	78.182	74.76
D-6001799	84.353	92.065	76.226
D-6001800	72.88	67.104	62.003
D-6001801	81.429	76.961	74.009
D-6001802	77.927	76.194	68.128
D-6001803	74.429	69.983	66.256
D-6001804	82.753	77.841	75.387
D-6001805	71.401	69.863	78.168
D-6001806	71.243	71.142	72.301
D-6001807	69.864	61.965	69.472
D-6001808	92.441	86.087	93.855
D-6001809	99.963	97.161	95.057
D-6001810	80.861	72.386	75.214
D-6001811	86.703	76.813	94.66
D-6001812	93.27	89.192	76.638
D-6001813	91.738	81.765	98.705
D-6001814	89.541	98.882	97.27
D-6001815	77.043	68.709	76.275
D-6001816	82.209	76.815	81.11
D-6001817	67.165	65.716	74.875
D-6001818	72.019	68.721	74.434
D-6001819	80.602	69.872	75.53
D-6001820	77.001	76.427	69.389
D-6001821	80.589	76.47	99.062
D-6001822	74.415	72.213	71.556
D-6001823	84.11	79.148	97.236
D-6001824	90.28	86.657	96.958
D-6001825	98.389	85.991	89.689
D-6001826	78.21	78.05	75.237
D-6001827	89.513	97.534	86.184
D-6001828	91.138	87.601	91.081
D-6001829	85.358	77.246	85.458
D-6001830	90.528	85.27	92.2
D-6001831	99.188	86.535	83.147
D-6001832	92.566	83.127	88.168
D-6001833	96.234	93.946	106.73
D-6001834	94.651	113.317	104.231
D-6001835	99.939	89.927	98.078
D-6001836	88.699	80.815	84.039
D-6001837	94.424	80.768	93.591
D-6001838	76.286	71.889	96.143
D-6001839	72.89	206.209	251.721
D-6001840	78.597	200.07	262.568
D-6001841	69.064	109.697	96.073
D-6001842	57.873	62.282	77.497
D-6001843	84.661	89.417	76.487
D-6001844	95.114	101.385	84.541
D-6001845	70.176	67.799	66.21
D-6001846	82.925	80.718	73.864
D-6001847	74.063	93.92	116.595
D-6001848	81.907	72.225	68.543
D-6001849	77.209	80.184	77.038
D-6001850	86.752	83.153	81.255
D-6001851	91.531	82.906	87.244
D-6001852	80.113	84.206	66.69
D-6001853	81.02	72.838	80.247
D-6001854	87.806	83.261	70.824
D-6001855	73.437	68.284	61.753
D-6001856	91.473	79.212	66.007
D-6001857	67.268	65.447	61.961
D-6001858	69.324	69.345	49.02
D-6001859	75.723	70.387	55.353
D-6001860	66.447	62.781	58.514
D-6001861	93.06	88.672	84.142
D-6001862	86.528	84.626	75.438
D-6001863	79.312	79.45	91.231
D-6001864	99.895	79.04	68.875
D-6001865	94.214	84.36	94.721
D-6001866	87.215	81.001	83.198
D-6001867	95.686	90.979	88.492
D-6001868	76.605	86.54	83.42
D-6001869	79.171	198.25	198.588
D-6001870	94.247	82.583	99.202
D-6001871	71.759	73.348	63.518
D-6001872	82.287	76.057	59.747
D-6001873	83.304	82.213	72.716
D-6001874	90.707	83.988	91.243
D-6001875	86.068	86.835	87.609
D-6001876	79.689	66.144	47.762
D-6001877	91.618	79.544	79.982
D-6001878	82.048	92.942	99.29
D-6001879	78.385	77.735	73.127
D-6001880	86.566	89	81.844
D-6001881	88.918	88.192	69.472
D-6001882	101.126	86.697	93.647
D-6001883	75.58	73.543	65.767
D-6001884	86.543	83.122	72.193
D-6001885	78.171	75.249	74.762
D-6001886	88.556	81.877	88.965
D-6001887	91.874	78.73	86.639
D-6001888	94.422	89.83	84.099
D-6001889	107.836	88.448	109.773
D-6001890	98.202	93.136	88.606
D-6001891	83.236	75.673	71.201
D-6001892	84.804	71.898	70.524
D-6001893	87.96	97.749	100.733
D-6001894	84.948	86.697	59.18
D-6001895	87.984	77.78	79.365
D-6001896	68.339	64.194	37.802
D-6001897	68.616	76.874	66.715
D-6001898	83.185	78.05	67.176
D-6001899	98.103	83.149	86.576
D-6001900	109.317	96.127	97.857
D-6001901	93.074	86.276	79.998
D-6001902	93.88	85.651	79.815
D-6001903	98.577	89.517	83.302
D-6001904	93.328	80.57	79.078
D-6001905	101.415	89.79	79.921
D-6001906	91.993	80.109	90.887
D-6001907	90.025	80.46	89.86
D-6001908	85.122	81.13	68.611
D-6001909	96.282	86.872	75.673
D-6001910	86.386	81.203	77.566
D-6001911	96.427	83.708	69.343
D-6001912	104.074	98.453	93.848
D-6001913	74.178	70.237	74.168
D-6001914	89.488	103.244	97.375
D-6001915	91.246	84.257	80.341
D-6001916	81.037	86.389	84.66
D-6001917	81.07	98.848	90.54
D-6001918	90.809	89.81	86.66
D-6001919	91.569	87.075	86.971
D-6001920	96.799	82.933	83.12
D-6001921	91.918	77.83	81.744
D-6001922	85.824	105.053	107.327
D-6001923	89.121	95.911	94.687
D-6001924	101.841	90.895	88.469
D-6001925	94.173	87.512	80.791
D-6001926	90.338	86.598	99.734
D-6001927	82.64	94.171	96.389
D-6001928	90.084	82.617	105.373
D-6001929	93.119	80.684	85.071
D-6001930	92.477	87.811	88.461
D-6001931	73.314	73.355	61.848
D-6001932	80.78	83.521	74.296
D-6001933	91.127	81.888	91.678
D-6001934	70.508	79.395	67.858
D-6001935	77.514	72.479	79.644
D-6001936	84.377	75.324	90.198
D-6001937	79.583	78.657	89.532
D-6001938	93.765	89.333	85.301
D-6001939	80.03	71.013	77.942
D-6001940	96.063	96.545	101.393
D-6001941	89.39	89.687	94.122
D-6001942	103.506	91.894	115.376
D-6001943	93.208	83.65	66.948
D-6001944	91.803	91.437	77.247
D-6001945	94.53	91.237	94.169
D-6001946	92.603	93.153	98.344
D-6001947	81.531	70.418	60.366
D-6001948	80.836	87.08	78.306
D-6001949	87.33	122.846	119.891
D-6001950	85.82	80.384	86.83
D-6001951	91.778	89.127	85.351
D-6001952	74.638	74.015	63.756
D-6001953	85.247	78.219	92.445
D-6001954	82.253	81.605	83.182
D-6001955	85.606	80.443	71.689
D-6001956	84.543	87.779	83.103
D-6001957	77.973	84.135	73.791
D-6001958	94.978	80.261	79.367
D-6001959	96.022	94.462	86.089
D-6001960	90.333	82.569	70.534
D-6001961	75.595	80.158	85.971
D-6001962	71.037	120.475	111.524
D-6001963	90.208	105.234	104.982
D-6001964	92.762	74.024	83.488
D-6001965	87.533	76.964	88.859
D-6001966	87.704	76.339	84.365
D-6001967	92.368	81.868	77.072
D-6001968	92.387	78.995	80.109
D-6001969	85.633	76.908	76.661
D-6001970	96.378	90.495	87.281
D-6001971	99.561	98.061	100.255
D-6001972	73.301	67.895	56.266
D-6001973	82.752	78.669	67.968
D-6001974	102.824	100.777	82.019
D-6001975	84.601	86.417	73.854
D-6001976	102.374	91.571	110.597
D-6001977	91.099	77.131	95.636
D-6001978	80.222	79.467	79.085
D-6001979	105.435	94.062	95.752
D-6001980	90.339	97.093	87.008
D-6001981	84.485	84.123	83.793
D-6001982	89.117	92.571	96.827
D-6001983	65.497	65.984	50.946
D-6001984	74.935	70.014	51.768
D-6001985	79.513	76.4	71.545
D-6001986	82.9	73.439	69.22
D-6001987	78.753	74.072	76.192
D-6001988	97.591	85.995	81.342
D-6001989	83.058	98.948	164.282
D-6001990	84.267	77.005	72.135
D-6001991	73.168	78.173	65.977
D-6001992	76.988	64.315	66.476
D-6001993	81.034	80.787	63.809
D-6001994	90.25	86.259	75.986
D-6001995	94.001	82.005	93.558
D-6001996	87.474	86.579	87.012
D-6001997	105.222	100.624	92.366
D-6001998	86.896	82.411	78.443
[truncated: 3,103 more rows]

## Sheet: Table S7
Table S7. The differentially expressed genes of D-6 cultured in IPP and glucose.
Gene_ID	Glucose_1	Glucose_2	Glucose_3	IPP_1	IPP_2	IPP_3	log2FC	P value
D-6000001	54.436	29.204	43.986	381.191	336.253	398.476	3.12821	0.00130394
D-6000002	52.093	41.703	56.022	309.066	287.278	284.581	2.55578	0.362061
D-6000003	28.5	22.691	30.024	378.614	349.097	371.884	3.75903	2.46e-07
D-6000004	5.241	7.196	9.245	235.888	209.436	190.059	4.87286	5.86e-19
D-6000005	2.054	6.928	8.721	305.137	269.06	239.795	5.52271	8.46e-26
D-6000006	11.045	13.414	16.886	264.663	245.266	244.766	4.19001	1.72e-10
D-6000007	1.082	5.477	13.79	249.436	218.051	222.358	5.08304	3.67e-18
D-6000008	5.717	8.663	9.854	248.424	236.669	204.444	4.83035	2.45e-18
D-6000010	15034	10769.7	12605.7	222.82	1087.45	1342.95	-3.85564	5.5e-77
D-6000011	778.315	801.555	900.653	252.974	289.939	255.074	-1.6362	1.82e-40
D-6000012	1254.09	485.672	1061.8	277.906	281.32	261.959	-1.77045	2.95e-41
D-6000013	68.924	66.664	95.686	307.437	271.806	255.597	1.85188	0.0904401
D-6000014	66.344	73.889	104.982	307.768	281.356	291.022	1.84368	0.076978
D-6000015	4.239	9.379	10.801	296.494	254.112	232.266	5.00253	3.85e-20
D-6000016	1523.65	816.291	1112.24	238.652	297.281	289.865	-2.06364	2.59e-46
D-6000017	22.881	19.068	27.606	254.284	227.195	224.742	3.34384	0.000106522
D-6000019	85.039	44.708	66.272	256.021	244.219	211.053	1.85943	0.127396
D-6000020	21.78	18.831	22.733	308.301	278.029	243.151	3.71087	4.57e-07
D-6000021	13.739	17.715	21.215	277.315	248.255	252.587	3.88496	1.75e-08
D-6000022	1.747	8.796	13.351	283.405	254.303	272.217	5.08289	3.91e-21
D-6000023	1.282	10.352	12.338	299.048	270.683	299.978	5.18094	1.3e-21
D-6000024	4.51	13.555	21.068	265.629	227.02	285.982	4.31438	1e-11
D-6000025	2.963	4.822	10.451	281.294	248.291	207.136	5.33603	2.01e-23
D-6000026	4.996	4.086	5.657	175.779	152.927	107.226	4.88611	4.77e-15
D-6000027	46.11	36.111	40.117	247.926	230.274	224.405	2.52181	0.41717
D-6000028	23.253	23.852	25.537	263.877	248.853	225.116	3.34439	0.000217541
D-6000029	17.663	16.107	21.507	207.448	186.173	207.83	3.44362	3.42e-05
D-6000030	76.287	51.887	64.74	243.399	226.729	177.669	1.74757	0.0395072
D-6000031	2.792	8.962	15.133	261.93	241.195	245.587	4.79927	5.73e-18
D-6000032	9.622	7.193	8.427	229.241	210.515	189.868	4.64043	7.1e-14
D-6000033	15.773	10.528	13.79	210.528	213.326	166.788	3.88083	2.42e-08
D-6000035	1120.92	808.85	927.644	208.351	241.972	200.853	-2.13358	4.85e-48
D-6000036	892.509	885.399	914.74	260.43	288.012	237.546	-1.77644	1.01e-42
D-6000042	5399.15	2810.24	4376.88	223.618	428.05	551.915	-3.38644	1.81e-68
D-6000043	609.16	534.35	519.267	266.507	260.942	225.085	-1.14376	1.22e-32
D-6000044	138.908	100.159	110.546	299.773	256.431	255.25	1.21474	5.32e-05
D-6000047	5.615	9.789	12.613	243.958	224.829	231.836	4.64412	1e-15
D-6000048	0	5.279	5.317	182.025	156.141	145.268	5.51133	6.59e-20
D-6000049	0.568	9.534	17.181	254.259	210.249	252.781	4.71633	3.08e-16
D-6000050	5.071	5.383	7.951	146.337	166.85	138.839	4.61801	8.22e-14
D-6000051	3.489	7.734	11.921	239.598	220.275	206.21	4.84681	8.07e-18
D-6000052	13.146	13.025	18.738	267.738	228.977	203.982	3.96362	2.28e-09
D-6000053	16.353	15.903	20.186	269.595	242.558	246.006	3.85363	1.95e-08
D-6000054	70.796	29.263	52.023	240.882	231.018	197.184	2.13732	0.67852
D-6000055	31.02	22.237	27.333	223.148	202.665	193.265	2.9414	0.0165953
D-6000057	13.383	11.106	11.701	78.068	63.868	54.034	2.43687	0.681276
D-6000060	0.651	2.995	3.733	105.879	94.576	80.441	5.2499	3.58e-20
D-6000061	0.429	1.38	1.911	93.599	87.245	85.961	6.16319	6.67e-28
D-6000062	1.883	2.165	2.638	92.646	85.592	74.573	5.24014	6.18e-22
D-6000063	0.428	1.279	2.452	92.182	84.926	75.371	5.92276	4.61e-29
D-6000064	0.314	0.866	1.399	91.285	85.3	68.297	6.56747	3.32e-33
D-6000065	0.15	1.798	3.256	101.733	93.112	85.5	5.75062	6.7e-26
D-6000066	8.033	7.12	9.485	109.558	101.659	110.46	3.70649	4.31e-07
D-6000068	20.775	13.755	22.757	96.924	83.051	92.145	2.2479	0.894833
D-6000069	2.818	4.061	5.863	122.47	114.686	100.013	4.72548	1.68e-16
D-6000070	8.162	8.082	7.526	82.078	66.42	71.495	3.21008	0.00127049
D-6000071	3.331	6.309	6.989	96.221	80.15	85.102	3.97464	3.27e-08
D-6000073	196.884	145.814	177.97	61.79	60.073	56.073	-1.54899	2.32e-36
D-6000074	589.937	294.501	464.922	60.819	73.671	70.506	-2.71859	3.71e-55
D-6000075	620.246	268.892	459.209	39.298	52.691	45.639	-3.29232	1.19e-62
D-6000076	0.244	1.347	2.02	90.897	91.076	75.941	6.15717	7.95e-31
D-6000077	0.15	2.075	2.107	90.665	81.279	68.842	5.79559	2.99e-25
D-6000078	0.368	1.695	1.878	85.472	73.276	74.251	5.88454	3.42e-25
D-6000079	0.383	2.82	3.173	87.62	85.52	84.628	5.33662	3.42e-22
D-6000080	4.558	4.455	6.75	94.684	83.609	92.451	4.10206	1.28e-10
D-6000081	215.804	82.201	185.619	63.072	86.128	76.149	-1.10171	2.28e-29
D-6000084	45.436	30.492	29.964	127.221	111.832	105.351	1.70148	0.0330317
D-6000085	17.132	13.183	11.508	68.482	67.749	57.421	2.21102	0.730934
D-6000086	38.782	28.349	25.042	85.723	78.957	76.575	1.38811	0.000866415
D-6000087	20.216	15.25	16.972	99.437	81.023	92.885	2.38197	0.765189
D-6000088	1.91	4.394	4.259	104.667	90.346	94.587	4.77658	1.25e-15
D-6000090	9.427	7.057	9.478	102.988	89.4	101.04	3.49838	9.46e-06
D-6000091	4.33	2.877	3.984	111.588	98.406	102.364	4.80242	4.13e-16
D-6000092	4.124	6.165	9.193	99.286	78.476	109.675	3.88283	8.73e-07
D-6000093	28.541	17.479	23.19	106.845	102.316	91.582	2.11943	0.542419
D-6000094	42.473	34.524	33.621	86.082	83.281	73.993	1.13746	2.57e-05
D-6000095	12.877	8.145	12.919	92.687	76.35	83.805	2.89702	0.0262934
D-6000096	0.952	3.502	4.849	107.483	88.208	122.7	5.09651	1.19e-15
D-6000097	341.758	286.149	357.489	118.662	93.452	67.734	-1.81605	1.23e-42
D-6000098	4134.82	3669.77	3643.35	74.45	89.042	59.559	-5.68155	1.34e-109
D-6000099	1716.25	1357.35	1418.26	85.187	83.909	60.166	-4.29223	7.7e-85
D-6000101	16.283	12.598	20.037	102.818	95.053	107.952	2.64419	0.202697
D-6000104	21.649	17.587	21.125	90.233	85.274	81.974	2.09272	0.426443
D-6000105	1.96	3.443	5.448	97.932	92.27	96.441	4.72297	3.03e-15
D-6000106	1.74	3.202	4.434	107.562	97.002	93.24	4.9888	5.57e-19
D-6000107	33.571	24.775	30.98	94.268	86.615	88.748	1.5938	0.00890413
D-6000108	0	2.606	2.578	103.653	89.687	107.526	5.85809	1.58e-21
D-6000109	0	2.378	2.882	86.352	67.934	71.92	5.42563	6e-18
D-6000110	0	1.364	3.4	97.947	87.076	96.832	5.88574	1.11e-27
D-6000111	0.137	2.529	2.452	105.628	93.388	100.409	5.86964	2.83e-27
D-6000113	203.891	151.063	167.519	83.296	88.548	80.89	-1.04773	6.72e-31
D-6000115	4.578	3.159	5.346	92.716	80.6	74.998	4.24609	5.39e-11
D-6000116	12.123	9.361	11.216	94.244	88.267	80.098	3.00544	0.00953216
D-6000117	3.733	2.06	2.536	68.007	72.935	61.487	4.60263	3.86e-13
D-6000118	1.082	2.988	5.056	109.162	110.24	111.798	5.18112	9.39e-18
D-6000119	0	2.891	1.779	102.12	89.687	94.497	5.93707	2.11e-22
D-6000120	6.56	5.691	4.776	85.629	84.834	77.559	3.86434	9.89e-08
D-6000121	8.515	5.444	10.297	83.4	79.821	70.192	3.26631	0.000436604
D-6000122	5.614	4.728	5.94	104.988	98.261	81.271	4.12693	1.36e-10
D-6000123	0.572	1.446	2.549	90.212	76.959	62.772	5.65296	1.87e-24
D-6000124	2.398	2.819	4.922	94.921	94.378	89.417	4.7804	1.55e-17
D-6000125	1.392	2.845	2.758	99.338	85.363	85.365	5.27024	1.2e-20
D-6000126	1.447	2.996	2.919	90.492	85.565	81.717	5.12929	1.06e-19
D-6000127	4.593	4.572	5.948	98.949	91.714	83.803	4.18249	3.87e-11
D-6000128	4.124	3.94	4.445	95.647	88.701	77.134	4.38534	2.69e-12
D-6000129	2.547	3.124	4.326	60.788	57.153	29.136	3.87853	0.000107132
D-6000130	4.026	4.939	5.039	88.612	87.126	80.131	4.1912	5.11e-11
D-6000131	18.29	13.05	15.692	106.339	99.738	112.176	2.75838	0.089499
D-6000132	11.47	9.233	10.228	92.535	83.45	84.067	3.07155	0.00763164
D-6000133	13.711	14.606	8.274	78.961	88.939	89.863	2.81638	0.0969702
D-6000134	17.689	13.36	15.472	75.349	70.82	71.966	2.22919	0.803117
D-6000135	4.314	5.245	8.637	92.147	84.74	88.989	3.86884	6.56e-08
D-6000136	12.989	8.201	10.708	95.036	85.466	84.161	3.0525	0.00693917
D-6000139	37.418	23.606	23.154	79.783	81.936	82.289	1.53538	0.00834902
D-6000141	14.818	9.915	13.974	68.117	65.172	62.456	2.33822	0.865113
D-6000142	9.833	8.888	15.164	94.375	85.756	83.895	2.96185	0.0160928
D-6000143	11.858	13.312	13.721	95.119	86.307	91.204	2.80934	0.0810042
D-6000144	13.121	10.73	13.186	86.154	81.986	73.188	2.70386	0.150076
D-6000145	18.142	21.81	22.496	95.136	86.931	84.91	2.09594	0.371849
D-6000146	22.839	12.257	18.791	76.294	76.382	68.115	2.03461	0.418733
D-6000148	31.403	20.502	26.974	77.173	75.971	78.534	1.55437	0.00651421
D-6000149	25.708	16.984	20.808	106.141	91.188	106.043	2.25621	0.910982
D-6000150	10.485	9.079	11.786	102.009	82.66	100.392	3.18461	0.00142941
D-6000151	30.609	19.15	23.964	104.841	94.067	104.337	2.04025	0.369057
D-6000152	15.745	11.133	18.015	97.768	88.328	79.049	2.56214	0.326831
D-6000153	17.319	10.244	9.456	76.726	67.906	57.011	2.44537	0.620851
D-6000154	4.178	3.844	5.081	91.352	86.737	84.351	4.3237	1.38e-11
D-6000155	2.095	2.57	3.559	110.571	88.481	100.888	5.18818	2.53e-19
D-6000157	6.758	4.848	7.004	100.614	89.094	90.975	3.91457	9.22e-09
D-6000159	1682.7	715.368	1215.85	66.647	143.027	189.93	-3.17691	8.49e-64
D-6000160	29.861	22.228	26.11	97.048	92.639	90.899	1.84318	0.0906016
D-6000161	11.19	8.344	9.038	93.599	81.051	73.221	3.11678	0.00277723
D-6000162	9.622	9.288	11.354	102.68	102.184	94.344	3.30535	0.000294108
D-6000163	10.717	9.624	12.998	108.255	99.632	90.29	3.16077	0.00184945
D-6000164	5.88	4.918	8.036	86.575	67.985	73.903	3.60034	3.66e-06
D-6000165	47.114	28.541	36.773	93.018	83.33	80.355	1.19108	5.81e-05
D-6000166	23.831	16.367	20.097	83.268	81.691	77.999	2.01054	0.31524
D-6000167	7.807	7.182	8.104	95.494	85.045	78.248	3.48607	2.09e-05
D-6000168	932.026	534.293	610.743	94.082	93.847	73.093	-2.99229	2.72e-61
D-6000169	234.446	213.359	220.135	102.553	99.478	83.274	-1.2272	5.28e-34
D-6000170	37.07	19.099	26.069	81.947	83.851	72.697	1.53605	0.008201
D-6000171	14.629	12.827	17.761	91.687	88.568	83.659	2.54505	0.386123
D-6000174	168.619	122.032	147.612	59.962	69.16	52.321	-1.27227	1.66e-33
D-6000175	252.419	136.883	198.929	84.078	70.604	83.103	-1.30671	1.84e-33
D-6000176	24.742	21.499	28.893	124.064	101.787	104.453	2.13621	0.547227
D-6000177	4.264	3.923	6.686	86.007	83.572	62.396	3.96293	8.86e-08
D-6000178	9.107	6.909	8.345	84.269	77.607	54.205	3.14877	0.00272599
D-6000183	9.166	7.838	9.342	87.112	84.493	78.407	3.24619	0.00055647
D-6000184	38.7	24.148	36.367	88.103	80.956	77.396	1.31267	0.000361405
D-6000185	8.596	9.666	12.032	91.29	82.103	95.108	3.1477	0.00273398
D-6000186	3.047	2.453	3.397	90.787	79.824	73.58	4.77808	1.56e-16
D-6000187	234.096	87.114	164.268	80.612	85.252	69.981	-1.04156	5.39e-29
D-6000188	18.477	18.535	20.136	99.004	91.531	92.222	2.30673	0.94361
D-6000189	5.615	4.822	6.359	100.543	82.967	81.607	3.9802	4.54e-09
D-6000190	21.255	18.831	29.084	115.911	106.401	99.19	2.21656	0.741674
D-6000192	2.182	3.242	2.779	121.856	115.411	117.327	5.43336	3.64e-23
D-6000193	2.311	2.014	4.029	81.197	84.648	83.837	4.90098	4.83e-18
D-6000194	3.436	1.897	3.502	97.033	90.043	77.834	4.90565	1.87e-15
D-6000195	20.535	13.181	16.629	107.397	101.227	93.495	2.58512	0.274881
D-6000198	8.331	8.043	10.24	108.689	99.227	106.885	3.56403	4.76e-06
D-6000199	58.58	52.724	49.617	103.276	121.341	116.023	1.08188	4.84e-06
D-6000201	261.932	208.251	239.392	96.697	106.559	100.463	-1.22421	1.28e-33
D-6000204	1832.96	970.224	1307.91	83.934	104.136	125.95	-3.71058	2.1e-73
D-6000205	2426.95	1711.91	1810.26	99.239	182.285	209.38	-3.59915	9.5e-73
D-6000207	24.585	16.496	20.249	87.488	79.226	68.558	1.93961	0.186282
D-6000208	10.023	9.037	10.726	96.022	90.102	86.876	3.19607	0.00172827
D-6000209	16.603	5.391	6.636	94.553	97.104	94.167	3.31939	0.000174163
D-6000210	36.948	24.433	25.006	104.796	87.893	101.892	1.76974	0.0661445
D-6000211	5.28	2.915	4.036	95.85	77.656	73.52	4.33571	1.47e-07
D-6000214	18.226	11.58	13.726	97.688	94.588	95.869	2.72656	0.101362
D-6000215	30.866	16.171	26.215	111.108	114.994	121.48	2.24637	0.953
D-6000216	6.291	4.767	4.243	110.469	106.168	92.893	4.33811	7.67e-11
D-6000217	14.832	7.995	11.643	88.992	75.567	76.977	2.80872	0.0511503
D-6000219	26.46	20.902	22.132	85.982	85.811	76	1.83413	0.0859168
D-6000221	9.697	11.348	13.221	103.715	92.946	93.167	3.08024	0.00612938
D-6000222	9.976	7.616	8.517	85.832	81.334	86.263	3.27881	0.00037408
D-6000223	1.17	3.409	4.224	87.133	73.527	90.073	4.83154	1.68e-15
D-6000224	4.002	6.038	8.361	92.657	87.614	79.809	3.82088	1.09e-07
D-6000225	870.002	353.766	570.744	96.291	114.953	114.85	-2.46022	1.71e-52
D-6000226	25.683	14.709	21.593	106.363	105.861	110.383	2.37973	0.686186
D-6000228	306.953	168.591	204.881	78.753	79.277	74.296	-1.55027	2.26e-37
D-6000229	22.768	13.212	18.92	85.623	80.413	79.824	2.1629	0.673812
D-6000231	435.535	337.788	371.695	93.376	198.691	200.518	-1.21692	2.77e-33
D-6000232	454.271	316.966	350.387	101.692	211.702	221.725	-1.06765	7.19e-31
D-6000233	4.163	5.171	6.365	73.055	73.302	71.235	3.79263	6.66e-07
D-6000235	18.487	13.502	17.87	83.977	77.51	83.717	2.29799	0.991835
D-6000236	12.306	9.644	13.355	103.417	85.91	103.68	3.05288	0.00709379
D-6000237	25.43	21.944	24.774	75.932	78.411	78.717	1.69163	0.0211111
D-6000238	1163.7	694.422	1012.63	75.47	144.495	218.565	-2.71068	2.62e-56
D-6000239	17.212	12	11.477	90.856	87.319	78.054	2.65463	0.190995
D-6000240	2.68	4.363	4.465	93.776	89.9	89.964	4.57121	2.72e-13
D-6000242	47.234	30.878	33.518	81.41	74.524	74.212	1.0438	3.93e-06
D-6000243	1.107	2.751	4.655	108.883	97.256	93.488	5.13686	1.76e-20
D-6000244	10.825	6.29	9.798	96.81	87.622	78.765	3.28962	0.000489009
D-6000245	2.382	2.965	3.392	96.374	81.85	80.376	4.88663	3.52e-17
D-6000246	1739.98	742.985	1113.47	61.436	138.702	157.478	-3.33007	2.45e-66
D-6000248	6.959	4.979	0.985	67.057	103.3	98.556	4.37881	4.6e-09
D-6000249	8.769	3.53	5.586	91.199	144.748	161.222	4.4727	3.51e-12
D-6000250	0.32	2.257	2.717	83.566	78.421	74.139	5.47826	2.5e-23
D-6000251	3.093	4.268	3.283	102.925	139.869	98.556	5.00275	6.15e-15
D-6000252	3.733	1.374	0	82.06	95.099	87.106	5.69253	6.44e-17
D-6000253	25.273	14.019	22.017	91.265	81.603	84.546	2.06987	0.460303
D-6000254	17.888	14.516	16.829	95.378	93.962	89.947	2.50398	0.464326
D-6000261	429.975	230.716	307.978	85.814	96.538	80.782	-1.88019	7.56e-43
D-6000262	1.61	5.103	5.698	119.988	106.92	117.19	4.79279	7.28e-16
D-6000263	285.931	106.354	195.142	80.327	90.533	88.915	-1.17714	3.89e-31
D-6000264	6.35	6.374	9.929	93.152	92.676	87.457	3.59246	1.27e-05
D-6000266	47.453	23.137	32.038	85.455	83.458	86.518	1.31548	0.000470637
D-6000267	16.339	11.462	13.27	93.921	79.957	77.5	2.61358	0.255422
D-6000269	2164.91	796.334	1659.05	86.49	104.778	96.748	-4.00375	3.76e-78
D-6000271	37.747	21.961	37.834	98.526	95.148	77.562	1.47542	0.00336935
D-6000272	21.435	13.311	18.569	93.274	86.579	83.649	2.30514	0.935829
D-6000274	14.433	11.154	15.813	88.785	80.718	70.475	2.53511	0.411869
D-6000277	8.137	4.812	6.293	91.726	76.444	72.658	3.64547	4.69e-06
D-6000278	8.048	8.737	9.638	98.693	90.187	89.645	3.39779	0.000136845
D-6000279	9.384	9.467	8.494	97.458	90.625	84.829	3.31894	0.000298146
D-6000280	18.87	9.824	17.144	96.476	87.263	100.257	2.63118	0.177147
D-6000281	17.763	12.342	15.912	101.512	98.502	90.172	2.65666	0.177762
D-6000282	6.83	6.314	7.66	101.336	95.339	98.944	3.82861	2.89e-08
D-6000283	20.347	13.841	16.708	94.624	94.381	93.987	2.47507	0.491013
D-6000284	4.124	5.42	7.88	93.568	94.568	75.524	3.9193	3.18e-08
D-6000285	6.371	6.404	6.914	93.279	87.976	92.661	3.79807	1.55e-07
D-6000286	3.076	3.25	6.097	110.656	100.308	108.149	4.68265	4.47e-16
D-6000287	52.5	28.044	41.239	102.078	97.941	81.688	1.20986	7.86e-05
D-6000288	9.535	7.047	10.156	90.798	86.611	92.42	3.33494	0.000193447
D-6000289	52.826	33.733	39.795	97.668	91.935	82.072	1.10439	1.2e-05
D-6000290	42.995	30.643	37.031	98.017	98.154	89.363	1.36739	0.00072337
D-6000292	42.031	33.161	38.876	74.556	96.246	93.943	1.21469	6.07e-05
D-6000293	12.861	10.649	14.746	82.718	83.027	84.069	2.707	0.140525
D-6000294	2246.82	1751.16	2240.7	69.038	379.957	550.768	-2.64158	5.13e-56
D-6000295	484.321	223.65	408.186	98.558	114.03	146.167	-1.63746	2.79e-38
D-6000296	17.763	11.236	13.083	95.867	95.292	96.612	2.77356	0.0720889
D-6000297	19.187	12.191	13.559	84.774	72.814	72.557	2.35649	0.798922
D-6000298	16.311	13.097	19.268	86.134	86.615	96.832	2.46936	0.53762
D-6000299	3.479	1.067	2.463	87.33	76.874	70.885	5.06726	4.76e-16
D-6000300	0.654	1.804	3.747	85.517	87.148	91.158	5.40931	3.59e-22
D-6000301	0.772	3.234	3.495	95.458	87.467	97.268	5.22263	2.21e-21
D-6000302	0.64	2.159	5.163	105.613	94.768	91.602	5.19608	1.68e-19
D-6000305	11.984	12.449	12.066	98.636	92.489	101.589	3.00346	0.014825
D-6000306	8.485	7.806	7.948	95.132	88.394	98.858	3.54209	1.06e-05
D-6000308	39.956	21.665	26.806	90.318	89.765	84.016	1.57849	0.00984677
D-6000310	17.559	11.015	13.218	86.726	84.52	79.041	2.5822	0.284128
D-6000312	5.204	4.309	7.425	91.109	81.171	85.114	3.9254	8.44e-09
D-6000314	31.946	18.578	23.933	93.51	78.138	87.57	1.79965	0.0758256
D-6000315	22.515	11.473	19.416	104.097	92.915	91.533	2.43371	0.539554
D-6000316	22.396	13.112	19.885	109.505	93.342	100.881	2.45494	0.511298
D-6000317	4.446	6.818	6.339	93.095	91.551	101.83	4.02429	3.34e-09
D-6000318	21.752	15.925	21.129	98.168	88.509	87.139	2.21911	0.768315
D-6000319	3.64	4.054	5.858	89.842	83.337	89.794	4.27803	4.41e-11
D-6000320	31.958	23.332	22.064	86.706	86.484	71.163	1.65938	0.0182139
D-6000323	38.531	21.197	30.869	84.726	85.573	72.251	1.42072	0.00174814
D-6000325	16.138	10.502	17.05	105.193	81.941	100.348	2.71801	0.129411
D-6000326	7.331	6.745	9.047	110.433	92.059	106.699	3.74092	7.05e-07
D-6000327	28.925	18.612	23.254	84.141	76.699	72.156	1.71862	0.0326171
D-6000328	29.656	21.464	23.676	73.373	66.753	74.054	1.51775	0.00439464
D-6000329	39.721	19.658	28.539	97.961	87.445	76.973	1.57739	0.0103559
D-6000331	51.131	23.221	36.034	102.689	82.25	81.497	1.27121	0.000289271
D-6000333	36.131	20.957	28.393	99.41	92.127	85.68	1.69731	0.0304727
D-6000334	8.446	8.307	10.389	107.596	89.687	83.197	3.36915	0.000141901
D-6000335	5.329	3.064	5.577	98.174	86.139	63.543	4.14881	5.54e-11
D-6000336	4.257	3.133	3.254	103.888	96.237	80.736	4.72135	2.55e-16
D-6000337	1.865	1.445	3.002	95.053	84.297	69.218	5.29873	7.38e-23
D-6000338	4.773	3.137	3.764	102.343	88.392	82.236	4.54702	1.04e-14
D-6000339	3.302	3.151	5.298	88.563	75.499	71.118	4.32256	5.23e-12
D-6000340	30.324	26.605	29.273	92.532	86.935	61.767	1.48461	0.00199216
D-6000341	8.227	4.581	5.24	84.055	78.588	61.56	3.63467	1.36e-06
D-6000342	2.92	2.921	3.72	98.726	80.218	76.195	4.73754	5.06e-16
D-6000343	47.152	20.231	35.811	102.418	88.278	60.015	1.28064	0.000332882
D-6000344	6.239	5.51	6.359	96.138	85.422	72.43	3.80985	1.36e-07
D-6000345	5.697	7.338	7.984	95.373	88.507	75.786	3.6267	7.41e-06
D-6000346	17.156	7.817	12.697	74.642	71.58	46.46	2.35464	0.745888
D-6000347	4.547	4.088	5.661	90.873	91.399	67.786	4.12829	2.05e-10
D-6000348	5493.22	3482.69	4688.14	80.875	81.888	60.914	-5.93281	2.32e-113
D-6000349	2210.95	1910.72	2052.19	94.71	90.318	81.023	-4.53638	2.97e-89
D-6000350	752.753	584.204	673.262	87.33	81.765	75.393	-3.0395	1.57e-63
D-6000351	286.673	226.461	274.424	83.515	76.395	60.272	-1.83868	1.85e-43
D-6000352	48.868	26.282	32.959	101.462	105.689	118.381	1.59029	0.0126537
D-6000354	16.684	17.36	22.52	88.131	80.841	109.448	2.29925	0.952486
D-6000355	15.499	11.543	14.417	97.254	101.152	104.449	2.86878	0.0399255
D-6000356	9.759	6.955	10.682	90.518	86.555	80.732	3.2341	0.000698111
D-6000357	27.969	19.794	20.899	104.687	89.687	72.516	1.95861	0.210812
D-6000358	53.967	29.543	48.298	101.014	90.116	95.067	1.11855	1.97e-05
D-6000359	1.016	1.309	3.626	89.38	86.108	74.147	5.38983	3.33e-21
D-6000360	1.348	1.86	4.293	67.791	60.896	51.045	4.58207	2.96e-13
D-6000361	2.809	2.889	5.474	99.163	85.75	79.077	4.56215	5.65e-14
D-6000362	12.938	8.132	9.955	92.11	90.35	78.127	3.07014	0.00434543
D-6000363	3.125	4.208	4.564	94.941	86.213	85.358	4.48518	7.14e-14
D-6000365	273.985	101.222	183.566	75.161	102.184	93.262	-1.04605	1.14e-28
D-6000366	911.886	369.387	889.25	71.011	126.83	187.831	-2.49259	3.69e-52
D-6000368	24.918	15.321	21.53	96.162	91.731	73.177	2.07943	0.445483
D-6000369	21.482	11.333	19.332	88.378	79.427	75.16	2.22003	0.854726
D-6000371	12.728	11.919	11.437	103.719	96.16	103.073	3.06955	0.00603451
D-6000372	641.729	314.034	483.759	107.091	184.447	221.262	-1.48912	8.77e-37
D-6000373	243.576	169.087	185.658	82.888	94.831	90.332	-1.1584	1.94e-32
D-6000374	237.463	182.788	194.497	95.517	107.087	98.288	-1.03074	1.09e-30
D-6000377	506.457	343.795	400.831	75.421	104.635	100.091	-2.15891	3.39e-48
D-6000381	31.318	19.708	23.889	86.542	80.853	88.741	1.77354	0.0573407
D-6000382	15.771	8.838	15.891	93.403	83.005	83.223	2.68038	0.136214
D-6000383	12.232	10.004	12.615	103.974	96.323	94.239	3.07906	0.00555417
D-6000384	32.981	20.696	23.702	76.073	70.944	66.668	1.46544	0.00256654
D-6000385	30.35	14.218	18.978	78.625	81.756	70.03	1.85829	0.140583
D-6000386	10.579	8.93	10.699	96.679	94.092	85.231	3.19155	0.00130266
D-6000388	7.941	10.785	8.431	99.152	117.494	102.337	3.55394	2.05e-05
D-6000390	20.287	11.143	13.886	77.864	68.99	66.503	2.2351	0.893102
D-6000391	31.629	23.449	30.123	116.44	114.176	112.009	2.00765	0.292395
D-6000392	527.725	229.377	344.9	77.47	82.936	77.378	-2.21239	5.03e-48
D-6000397	34.167	20.107	27.58	84.019	76.297	89.94	1.61224	0.0138733
D-6000400	16.125	16.759	18.831	81.157	82.264	88.277	2.28297	0.882422
D-6000401	5.58	5.852	7.961	83.954	73.853	65.543	3.52549	1.84e-05
D-6000402	9.034	6.285	9.544	100.996	85.693	87.827	3.46466	2.22e-05
D-6000403	8.66	6.653	10.094	79.339	72.377	82.66	3.20538	0.000750128
D-6000404	29.846	24.366	26.777	91.887	82.068	81.716	1.65845	0.0153826
D-6000407	4.829	4.443	7.001	89.513	75.544	75.276	3.88423	5.37e-08
D-6000408	7.427	6.696	7.853	99.014	92.61	92.92	3.69447	5.38e-07
D-6000409	6.042	3.706	13.469	103.07	106.373	82.935	3.65441	6.97e-06
D-6000410	5.613	3.689	6.129	92.182	89.687	62.896	3.98723	1.71e-06
D-6000412	7.061	5.271	5.601	98.347	90.515	81.906	3.91614	1.44e-08
D-6000413	3.166	3.758	5.204	95.981	91.908	84.51	4.48897	8.18e-14
D-6000415	14.108	19.247	20.453	98.124	101.275	91.111	2.43263	0.767045
D-6000416	11.657	8.12	11.032	81.62	78.821	77.072	2.94646	0.0182202
D-6000419	13.323	7.967	8.203	95.391	87.847	84.91	3.18445	0.00143077
D-6000420	7.37	8.758	8.411	98.324	86.983	86.717	3.47043	5.73e-05
D-6000421	6.508	9.165	8.122	83.178	81.158	79.701	3.35821	0.000317028
D-6000422	5.562	6.062	9.484	97.34	87.56	91.203	3.70916	5.27e-07
D-6000423	24.887	21.028	24.102	96.678	89.292	79.058	1.92032	0.144226
D-6000428	20.337	21.125	25.073	108.501	94.443	87.483	2.12594	0.495006
D-6000429	7.31	7.76	7.88	87.897	88.522	66.715	3.40501	0.000677035
D-6000430	4.298	4.172	6.028	97.192	89.319	98.714	4.29789	9.68e-13
D-6000431	3.118	3.37	4.121	92.754	85.489	84.948	4.63236	3.05e-16
D-6000432	3.024	3.794	5.779	93.706	80.505	88.953	4.38448	4.48e-13
D-6000433	17.374	11.884	16.687	106.227	100.05	84.375	2.66123	0.172773
D-6000434	5.439	5.405	9.147	89.524	83.377	90.03	3.71706	1.2e-06
D-6000435	45.171	35.314	42.339	95.355	81.445	73.436	1.02668	2.84e-06
D-6000437	41.986	34.202	33.988	104.09	107.503	80.479	1.40649	0.00077407
D-6000440	19.946	11.078	18.593	104.747	105.432	99.698	2.64272	0.169306
D-6000441	38.586	26.596	31.96	104.154	94.303	99.145	1.61519	0.0118752
D-6000443	21.301	15.755	16.14	89.998	80.459	88.05	2.28075	0.947164
D-6000444	10.336	9.595	10.32	93.434	80.718	100.066	3.18014	0.00153304
D-6000445	1.273	2.343	3.245	80.909	73.86	63.683	4.99214	7.66e-09
D-6000446	2.692	2.27	5.144	94.343	91.546	74.571	4.68737	1.37e-14
D-6000447	1.412	1.082	3.597	94.924	78.963	67.144	5.3057	6.54e-20
D-6000448	18.474	5.311	9.561	85.001	78.326	62.267	2.75803	0.0847664
D-6000449	7.759	5.066	9.247	101.969	83.984	79.511	3.58805	7.48e-06
D-6000451	0.385	1.682	1.226	97.324	88.292	70.287	6.27875	8.42e-33
D-6000452	0	1.804	2.498	108.915	90.533	80.264	6.0218	4.56e-28
D-6000453	0	1.668	2.908	104.187	90.66	92.414	5.9712	2.93e-31
D-6000454	0	1.882	2.172	90.08	64.97	68.53	5.78425	2.69e-20
D-6000455	0	1.428	1.319	80.371	67.354	58.016	6.22527	1.78e-27
D-6000456	0	0.657	1.818	89.969	91.904	74.879	6.69507	2.14e-31
D-6000457	0	2.433	4.211	109.996	105.433	109.865	5.61291	1.37e-21
D-6000458	0.785	2.527	2.666	124.795	107.57	114.026	5.85588	2.44e-28
D-6000459	0	1.007	2.589	98.68	100.371	84.144	6.29807	8.32e-32
D-6000460	0.787	0.724	2.006	56.103	55.443	31.391	5.34369	6.63e-17
D-6000461	3.157	1.245	0.575	77.778	80.811	49.531	5.38515	1.81e-16
D-6000462	1.378	1.63	1.504	72.047	65.227	51.911	5.38895	1.53e-22
D-6000463	0	1.449	4.012	119.88	123.115	102.664	5.98326	4.32e-19
D-6000464	2.054	1.89	2.617	61.195	52.617	33.313	4.48635	2.13e-13
D-6000465	12.762	5.032	9.871	70.783	64.197	52.734	2.76227	0.0925289
D-6000466	2.547	1.562	3.245	92.182	94.669	68.261	5.11589	1.05e-17
D-6000467	1.192	1.462	1.518	112.567	99.972	87.636	6.1679	1.59e-24
D-6000468	4.009	4.918	7.15	83.287	76.953	56.083	3.74987	2.38e-06
D-6000469	19.576	11.442	12.03	71.304	79.191	63.908	2.31623	0.900479
D-6000470	4.582	6.534	7.296	86.868	86.84	76.599	3.76476	1.26e-06
D-6000471	0	0	2.163	77.912	84.411	74.088	6.77014	3.85e-19
D-6000472	4.944	4.596	5.503	90.111	81.602	68.173	3.99492	1.55e-09
D-6000473	3.034	3.637	2.811	92.336	88.544	64.719	4.69453	1.01e-15
D-6000474	0	0.885	1.226	101.885	87.694	92.458	7.05978	1.41e-19
D-6000475	0.971	2.412	3.339	114.155	102.355	94.048	5.5292	2.73e-25
D-6000476	5.196	7.569	11.032	113.092	92.826	96.797	3.66894	1.11e-05
D-6000477	1.48	3.745	3.772	91.062	83.171	85.999	4.85375	7.82e-14
D-6000478	15.998	11.839	15.285	78.387	75.639	90.537	2.50363	0.443008
D-6000479	0.723	2.377	2.501	100.773	82.837	89.875	5.60888	1.9e-25
D-6000480	0.757	1.671	2.507	88.399	78.868	66.8	5.56687	2.1e-23
D-6000481	1.069	3.443	3.745	97.303	78.614	84.386	4.97792	7.11e-16
D-6000482	1.616	1.486	2.882	85.375	81.655	76.672	5.34716	1.19e-18
D-6000483	15.826	17.674	18.894	86.828	77.625	74.857	2.19134	0.588674
D-6000484	12.212	14.3	14.144	107.483	94.286	106.682	2.92341	0.0702231
D-6000485	4.542	5.335	8.988	89.962	82.079	82.257	3.75252	3.14e-07
D-6000486	4.902	8.894	10.755	93.784	99.135	93.054	3.54186	2.2e-05
D-6000487	15.921	15.469	14.596	87.48	74.739	61.859	2.28466	0.861533
D-6000488	2.192	4.412	5.586	92.995	87.274	83.029	4.43259	1.45e-12
D-6000489	5.374	6.498	9.193	85.472	77.124	60.822	3.40664	0.00015142
D-6000490	4.971	4.574	5.107	83.61	80.22	71.23	4.00358	6.99e-09
D-6000491	4.049	3.009	4.96	104.45	96.139	76.511	4.52679	5.49e-14
D-6000492	6.47	8.7	5.072	98.706	88.828	77.916	3.71282	2.23e-06
D-6000493	1.034	2.022	2.305	99.973	89.151	84.783	5.67425	1.05e-25
D-6000494	0.809	0	1.031	75.087	63.703	53.962	6.70857	1.26e-24
D-6000495	0.457	1.964	2.525	101.629	88.266	93.73	5.84072	8.56e-27
D-6000496	20.682	15.058	17.818	78.777	74.739	58.357	1.98397	0.241828
D-6000497	0.5	1.379	4.986	99.422	97.534	99.688	5.43271	4.72e-25
D-6000498	1.37	2.899	5.586	98.108	94.795	91.225	4.84912	4.83e-17
D-6000499	2.699	3.676	4.952	95.606	85.773	82.157	4.5398	3.93e-14
D-6000500	2.165	2.707	4.95	93.208	81.293	82.896	4.71141	8.34e-17
D-6000501	0.53	2.924	5.229	98.947	94.624	109.189	5.12335	6.82e-20
D-6000502	0.173	1.905	1.758	96.028	84.327	78.483	6.07519	1.28e-27
D-6000503	0	0.604	0	82.699	69.983	63.039	8.47327	4.09e-24
D-6000504	0	1.226	0	80.612	88.997	76.419	7.64521	5.81e-24
D-6000505	0	0.976	1.622	103.811	99.579	67.845	6.70435	1.26e-32
D-6000506	0.651	1.647	2.488	104.402	97.273	76.451	5.85989	9.69e-27
D-6000507	2.023	3.276	3.918	94.839	84.155	84.116	4.83477	1.87e-17
D-6000508	10.635	7.688	12.097	70.477	66.085	40.593	2.5418	0.415579
D-6000509	7.247	5.813	4.498	82.457	81.026	59.765	3.66822	2.96e-06
D-6000510	11.809	4.346	9.026	87.33	69.303	50.946	3.0431	0.0180639
D-6000511	3.511	4.058	7.683	124.913	119.707	107.329	4.52802	1.1e-14
D-6000512	30.808	23.748	25.459	95.517	87.746	95.32	1.79973	0.064837
D-6000513	9.972	6.277	10.363	107.442	108.439	97.003	3.55533	9.74e-06
D-6000514	0.941	0.866	2.398	79.736	77.988	66.451	5.73537	1.12e-13
D-6000516	12.049	10.995	11.107	91.578	92.02	102.392	3.06585	0.00575264
D-6000517	20.075	14.166	17.773	86.558	79.203	80.573	2.24358	0.852402
D-6000519	11.304	7.064	13.043	101.096	83.06	77.172	3.0564	0.00602745
D-6000520	5.686	5.432	4.736	74.319	67.492	57.893	3.65469	6.84e-06
D-6000521	28.288	17.262	27.58	80.344	73.244	50.946	1.48377	0.00380828
D-6000522	1.324	3.093	5.192	111.577	101.926	95.699	5.00758	2.82e-19
D-6000523	2.016	1.855	5.259	97.399	82.229	78.697	4.82197	1.09e-17
D-6000524	1.609	1.85	2.049	93.008	86.077	88.59	5.60204	3.57e-25
D-6000525	0.186	1.456	3.44	114.937	99.523	110.109	5.99615	2.31e-31
D-6000526	0.123	1.698	2.194	105.813	97.585	84.789	6.1644	4.42e-31
D-6000527	0.88	1.457	2.691	99.045	90.416	90.605	5.79879	3.4e-26
D-6000528	0.519	1.193	3.633	98.181	92.372	84.656	5.6854	2.34e-26
D-6000529	0.405	1.613	1.89	107.734	101.142	104.088	6.32233	4.45e-33
D-6000530	0	3.004	2.927	98.917	92.192	88.349	5.5575	7.13e-24
D-6000531	0.331	2.509	2.526	95.746	86.777	86.692	5.64798	3.87e-26
D-6000532	1.508	1.982	2.195	103.623	99.28	92.725	5.69973	2.32e-24
D-6000533	0.916	2.648	2	112.922	100.66	86.834	5.75393	1.95e-26
D-6000534	0	1.36	2.658	96.624	84.374	86.274	6.05463	2.31e-31
D-6000535	0.293	2.153	2.236	102.524	91.808	81.037	5.87719	7.09e-27
D-6000536	0	2.389	3.094	99.661	87.865	96.078	5.69199	7.94e-27
D-6000537	0	0.575	1.326	84.601	68.127	58.784	6.79558	1.59e-31
D-6000538	0	1.67	3.303	88.376	85.39	76.012	5.64953	7.32e-22
D-6000539	0	1.219	2.533	110.276	98.152	93.791	6.33065	3.79e-30
D-6000540	0	2.067	3.382	103.807	92.225	96.525	5.7458	1.32e-24
D-6000541	0	0.937	1.947	101.2	100.238	78.417	6.59898	4.35e-24
D-6000542	0.433	1.772	3.313	96.121	86.594	88.546	5.61862	1.2e-27
D-6000543	0	2.244	2.719	106.549	93.161	93.879	5.88558	4.58e-27
D-6000544	0.083	1.828	2.637	87.831	84.113	71.597	5.74186	3.82e-27
D-6000545	0.808	1.57	2.289	86.333	78.708	77.423	5.69822	4.91e-27
D-6000546	2.116	1.557	2.515	94.299	87.496	67.762	5.33307	3.7e-22
D-6000547	2.405	2.213	4.086	113.205	99.237	90.02	5.11845	9.53e-17
D-6000548	2.562	3.064	3.264	93.789	78.808	94.707	4.90968	5.42e-16
D-6000549	2.255	3.32	7.47	80.052	77.075	61.914	4.06932	8.07e-08
D-6000550	32.766	19.38	29.816	70.808	75.143	60.814	1.33493	0.0022334
D-6000551	4.228	4.963	6.872	72.187	70.058	76.762	3.76891	4.7e-07
D-6000553	8.185	6.897	9.063	84.63	76.376	62.857	3.21266	0.000987921
D-6000554	13.983	15.035	17.17	107.209	95.27	99.778	2.71011	0.165026
D-6000555	2.722	2.732	3.467	97.56	84.049	77.389	4.85912	1.23e-15
D-6000556	430.944	130.755	288.131	72.946	61.726	55.941	-2.15651	7.51e-46
D-6000557	11.324	9.499	11.669	98.078	84.685	92.748	3.08384	0.00518731
D-6000558	0.577	2.762	4.413	86.748	72.467	88.986	5.00026	2.46e-18
D-6000559	1.139	2.097	2.903	77.563	67.855	75.414	5.16812	1.63e-13
D-6000560	3.115	2.579	4.365	91.728	81.299	75.747	4.62786	4.27e-13
D-6000561	6.959	2.845	6.895	95.127	86.484	76.571	3.95031	1.02e-06
D-6000562	0.833	1.532	2.122	63.818	53.467	40.822	5.13807	9.61e-10
D-6000563	0	1.959	2.713	78.74	66.897	72.382	5.54336	3.03e-14
D-6000564	0	3.031	1.799	83.058	71.652	82.141	5.61494	3.2e-17
D-6000565	0	1.434	2.648	86.457	79.104	80.834	5.91451	2.46e-26
D-6000566	0.494	1.06	2.622	76.704	75.023	62.23	5.67804	6.54e-27
D-6000567	11.246	10.692	9.074	50.659	53.967	45.396	2.27416	0.85337
D-6000568	0.722	1.66	2.758	80.78	87.071	69.343	5.52733	8.51e-19
D-6000569	2.273	3.137	5.529	94.729	89.259	92.509	4.65933	1.32e-15
D-6000570	1.397	2.998	4.745	91.086	96.92	102.714	4.99083	1.15e-14
D-6000571	0.693	3.187	1.765	94.316	92.198	77.438	5.54641	4.22e-19
D-6000572	2.194	4.576	5.218	82.314	77.718	76.591	4.30258	4.36e-11
D-6000573	0.722	1.992	4.597	96.063	90.434	89.156	5.23606	5.01e-14
D-6000574	13.673	8.037	10.645	93.458	87.72	75.6	2.98834	0.0157344
D-6000575	51.775	28.033	35.022	110.433	107.482	109.844	1.51311	0.00536603
D-6000577	5.972	3.434	5.706	84.319	66.492	48.311	3.71962	5.27e-05
D-6000579	58.083	26.233	43.052	98.69	95.52	91.986	1.16798	6.26e-05
D-6000580	11.252	9.69	9.518	102.127	92.204	95.237	3.24879	0.000611965
D-6000581	19.281	13.694	19.823	123.831	106.503	109.786	2.68742	0.161407
D-6000583	5.386	6.004	7.258	109.371	92.369	87.551	3.95521	7.99e-09
D-6000584	349.009	147.272	218.969	96.592	90.593	85.768	-1.38979	1.38e-34
D-6000585	0.698	3.213	4.004	100.711	81.369	73.612	5.01314	3.7e-15
D-6000586	7.339	5.401	9.349	65.127	68.405	49.651	3.05171	0.0237779
D-6000588	11.031	8.749	11.549	94.938	89.621	99.518	3.18059	0.00113233
D-6000590	232.013	135.292	176.929	88.154	95.609	82.507	-1.03133	6.03e-29
D-6000591	42.647	29.952	36.497	92.583	95.081	99.913	1.39833	0.00116632
D-6000592	8.087	6.045	9.873	93.107	85.499	81.937	3.43995	5e-05
D-6000593	2.588	3.095	5.055	93.941	78.163	87.278	4.59389	4.34e-15
D-6000594	5.82	10.066	9.49	92.964	84.142	79.204	3.3362	0.000700511
D-6000595	537.291	468.373	653.565	93.284	158.311	198.767	-1.88135	4.26e-43
D-6000597	331.151	240.49	273.247	82.074	94.254	82.158	-1.70866	2.56e-40
D-6000598	49.95	38.44	40.441	91.92	85.819	85.253	1.02952	2.51e-06
D-6000599	9.397	6.442	12.206	89.56	83.008	81.658	3.18016	0.00143519
D-6000600	5.051	5.394	7.47	84.601	80.811	85.175	3.80585	1.07e-07
D-6000602	18.579	15.162	18.222	91.72	82.521	87.12	2.33042	0.931114
D-6000603	24.321	20.681	19.482	98.664	89.782	84.82	2.08324	0.384497
D-6000604	47.928	25.43	35.386	90.213	86.161	79.703	1.23562	0.000132902
D-6000605	15.438	13.316	16.133	97.182	85.565	77.341	2.53455	0.420021
D-6000606	18.095	13.526	20.788	95.313	82.324	82.534	2.31151	0.963228
D-6000607	11.577	8.095	14.454	104.142	91.365	92.629	3.07769	0.00506335
D-6000608	15.125	9.277	13.223	84.937	80.165	70.589	2.64704	0.177012
D-6000609	23.412	15.311	19.585	83.916	80.046	80.9	2.07015	0.425941
D-6000610	33.393	21.35	24.876	79.339	78.989	78.389	1.57194	0.0084443
D-6000611	24.904	24.735	22.713	73.917	72.101	77.695	1.6285	0.0117817
D-6000612	17.359	11.382	12.456	85.72	91.547	85.693	2.67414	0.161867
D-6000613	752.306	438.906	670.788	75.634	178.573	251.698	-1.87991	2.63e-42
D-6000614	11.188	7.62	14.623	89.235	88.483	77.359	2.93156	0.019247
D-6000619	307.768	133.145	220.641	91.264	87.263	83.38	-1.33679	7.62e-34
D-6000620	51.251	31.337	38.274	96.079	90.02	95.071	1.21806	7.86e-05
D-6000625	13.189	8.242	12.363	83.817	89.171	73.686	2.86766	0.0383002
D-6000626	13.749	11.705	13.594	83.708	83.523	77.968	2.65054	0.210573
D-6000629	14.334	12.1	16.002	61.846	61.22	72.159	2.2017	0.715975
D-6000630	2.865	4.687	4.461	89.577	79.795	85.847	4.40872	7.07e-11
D-6000636	32.09	14.55	22.494	87.64	80.305	83.555	1.86305	0.149769
D-6000637	18.682	12.942	17.36	91.098	84.451	92.237	2.45063	0.562025
D-6000638	3.231	4.624	6.037	107.316	93.033	108.215	4.47295	5.87e-14
D-6000639	14.17	8.691	11.032	86.271	83.164	65.355	2.7922	0.0651089
D-6000640	23.396	13.418	19.935	94.837	87.012	94.593	2.28425	0.969629
D-6000641	43.605	31.36	38.338	93.833	96.048	93.642	1.32326	0.000411445
D-6000643	1.332	5.516	10.183	89.345	71.059	127.365	4.07844	1.59e-07
D-6000644	6.452	7.387	6.575	90.222	81.668	94.188	3.70402	1.32e-06
D-6000645	9.425	10.704	12.195	105.598	98.533	97.329	3.22117	0.00130084
D-6000646	15.06	13.567	15.988	82.9	82.863	67.99	2.38931	0.797885
D-6000647	23.353	14.68	18.21	90.012	81.768	75.294	2.13514	0.573754
D-6000648	2.986	2.232	4.755	90.906	83.501	73.198	4.63345	1.73e-14
D-6000649	19.477	17.653	19.371	81.123	78.813	71.847	2.03637	0.291696
D-6000650	481.548	332.329	384.121	78.885	106.309	107.66	-2.03236	3.47e-46
D-6000651	21.548	15.903	20.14	93.795	84.16	90.373	2.22002	0.772235
D-6000652	2.665	5.822	6.152	110.002	97.276	92.748	4.35692	1.26e-11
D-6000653	4.492	4.018	6.835	88.085	79.477	82.096	4.02385	1.88e-09
D-6000654	2.74	1.513	4.888	77.381	85.713	88.672	4.78313	1.4e-12
D-6000655	4.248	3.307	4.787	85.188	72.934	76.579	4.24884	4.3e-11
D-6000656	15.729	10.406	14.184	89.469	72.482	80.578	2.58854	0.277489
D-6000657	23.151	18.048	25.441	110.499	99.388	110.556	2.26556	0.904268
D-6000658	34.359	19.018	26.335	95.5	85.926	76.693	1.69513	0.0346797
D-6000659	39.096	23.433	31.149	96.448	91.269	88.157	1.5582	0.00740797
D-6000660	10.097	8.66	10.247	100.964	99.79	105.886	3.40209	8.86e-05
D-6000661	2.796	4.054	6.153	98.268	90.828	97.954	4.46407	9.92e-14
D-6000662	49.644	39.607	44.065	108.661	95.485	88.204	1.13283	1.33e-05
D-6000663	44.144	28.788	35.983	95.347	83.205	87.398	1.28793	0.000226478
D-6000664	24.225	17.676	19.865	83.539	72.528	69.484	1.86852	0.110323
D-6000665	1.788	3.289	6.326	99.849	85.573	89.973	4.59365	8.01e-15
D-6000666	34.466	24.377	28.541	106.23	92.81	86.389	1.70766	0.0298401
D-6000667	10.661	9.909	12.751	106.639	91.94	103.151	3.17864	0.00157008
D-6000668	8.66	8.144	7.845	102.467	99.054	103.024	3.62689	4.19e-06
D-6000670	11.51	8.236	14.197	101.885	84.389	89.747	3.02348	0.00850836
D-6000671	20.586	15.294	18.223	105.849	101.298	96.566	2.48886	0.482042
D-6000673	14.113	11.661	14.226	93.134	82.166	77.588	2.66034	0.193486
D-6000674	17.803	7.684	11.48	99.299	106.531	99.349	3.04524	0.00437827
D-6000675	29.217	19.594	24.889	101.885	101.171	91.986	2.00114	0.286828
D-6000676	7.732	6.797	9.193	94.781	82.391	81.709	3.44783	5.66e-05
D-6000677	3.396	4.687	5.678	100.387	83.971	88.448	4.30892	4.76e-11
D-6000678	33.19	19.375	24.683	81.383	77.996	69.217	1.56519	0.00858627
D-6000679	3.009	4.307	4.898	91.713	76.701	84.418	4.37123	8.33e-12
D-6000681	44.018	33.165	38.651	92.62	85.107	82.288	1.16652	2.36e-05
D-6000682	0.409	1.883	3.337	101.857	94.01	97.35	5.70219	1.11e-27
D-6000683	0	1.449	1.337	98.18	86.425	85.939	6.59999	1.45e-29
D-6000684	3.889	5.367	7.597	97.266	88.881	111.095	4.14032	2.53e-10
D-6000685	8.118	6.1	9.308	90.878	78.336	87.563	3.44802	3.66e-05
D-6000686	16.961	14.843	16.864	99.706	95.971	106.814	2.63577	0.231069
D-6000687	13.531	8.714	12.928	87.33	80.578	66.999	2.73944	0.148351
D-6000688	13.014	9.556	11.239	98.625	94.353	100.861	3.11943	0.00227266
D-6000689	36.709	25.856	35.974	91.805	86.762	82.537	1.40583	0.00100972
D-6000690	32.563	20.412	24.617	94.186	93.763	86.664	1.82338	0.0963593
D-6000691	5.913	5.616	6.439	108.97	94.922	86.687	4.0152	1.74e-09
D-6000692	2.347	3.12	5.649	93.38	84.824	67.263	4.46445	6.63e-12
D-6000694	35.125	23.271	35.882	96.241	87.628	90.867	1.54302	0.00569987
D-6000695	13.192	8.87	13.79	83.748	83.381	66.336	2.70298	0.136135
D-6000696	3.549	6.53	3.165	68.003	66.897	56.027	3.84931	3.91e-06
D-6000697	33.415	17.969	25.931	95.042	85.056	77.296	1.73512	0.046
D-6000699	1.043	3.84	3.987	81.543	72.938	75.703	4.69724	4.78e-11
D-6000703	1.082	0	1.379	17.466	13.453	11.675	4.11168	0.00682986
D-6000704	16.626	12.747	15.004	93.792	85.023	88.476	2.59045	0.293377
D-6000705	3.168	1.943	1.345	102.24	90.78	93.194	5.46965	2.02e-13
D-6000706	14.813	7.338	9.677	78.52	80.246	79.696	2.90527	0.0283688
D-6000708	16.952	10.928	16.644	93.428	83.536	86.604	2.56544	0.299528
D-6000709	2.771	2.868	3.53	100.255	105.113	77.098	4.94471	1.67e-15
D-6000710	5.904	3.9	3.857	89.467	73.694	59.526	4.02658	2.87e-09
D-6000711	2.532	3.494	6.774	87.585	77.886	75.476	4.23418	3.71e-10
D-6000712	6.262	7.901	7.978	86.969	75.233	73.331	3.41096	0.00017544
D-6000713	3.168	2.793	3.027	73.485	70.956	55.916	4.47797	4.57e-13
D-6000714	2.966	3.274	3.778	79.554	70.029	50.015	4.31602	2.76e-08
D-6000715	1.181	1.449	3.51	93.284	98.248	79.893	5.46548	5.89e-19
D-6000716	613.378	457.805	495.496	91.299	94.071	72.312	-2.60403	4.58e-56
D-6000717	257.485	161.609	201.917	102.633	96.022	86.702	-1.12184	7.67e-32
D-6000718	24.355	16.296	20.058	78.398	75.928	76.226	1.92506	0.187075
D-6000719	2.448	2.815	3.703	105.691	100.145	99.312	5.08843	1.27e-19
D-6000720	1.596	2.754	2.542	104.031	97.953	89.019	5.39935	1.83e-21
D-6000721	1.582	3.274	5.205	96.036	88.936	93.375	4.78962	2.72e-17
D-6000722	3.214	1.089	4.094	87.671	84.607	63.019	4.80797	8.81e-17
D-6000723	4.531	3.474	5.773	106.878	93.076	69.73	4.29053	6.34e-12
D-6000724	0.614	1.693	3.238	110.577	92.319	87.059	5.70773	1.04e-27
D-6000725	1.644	2.017	2.793	90.646	81.456	66.504	5.20764	2.11e-20
D-6000726	0	2.255	1.041	87.33	62.611	68.889	6.05166	4.12e-15
D-6000727	1.968	2.897	4.012	87.727	84.387	86.068	4.8617	5.79e-14
D-6000728	0	0	0	95.781	79.561	56.15	16.2357	5.85e-18
D-6000730	20.697	15.775	16.548	87.767	87.714	72.428	2.22514	0.765427
D-6000731	21.394	14.997	20.766	100.858	93.204	101.559	2.37069	0.770172
D-6000732	7.465	6.502	10.018	108.61	97.831	99.55	3.67312	7.94e-07
D-6000733	5.773	5.438	5.428	92.459	76.447	69.68	3.84163	1.08e-07
D-6000735	1019.88	596.864	777.06	91.266	87.287	79.648	-3.21273	4.63e-66
D-6000736	9.091	8.632	9.874	87.565	80.211	75.253	3.13841	0.00255374
D-6000737	4.091	4.642	6.689	80.11	72.032	69.934	3.84773	4.53e-08
D-6000738	0	0.724	1.003	49.619	58.296	47.086	6.48539	2.36e-20
D-6000739	0	0.607	0.56	70.041	62.599	37.498	7.18408	1.28e-30
D-6000740	16.619	12.474	14.487	67.041	64.774	68.614	2.20128	0.738401
D-6000741	2.209	2.236	3.659	57.032	51.25	43.538	4.22708	1.62e-09
D-6000742	6.743	3.592	5.426	70.866	63.222	54.983	3.58425	2.73e-05
D-6000743	0.44	0.404	1.96	74.474	60.095	48.92	6.03054	1.09e-24
D-6000744	0.361	0.664	1.839	49.851	49.328	49.177	5.69341	2.6e-17
D-6000745	0	0.438	0.606	66.697	55.192	48.52	7.34662	8.84e-31
D-6000746	5.412	3.984	7.355	80.052	60.539	58.376	3.56997	3.9e-05
D-6000747	17.96	17.164	20.929	267.185	235.32	231.523	3.7109	3.81e-07
D-6000748	0.884	0.406	0.281	50.126	48.046	30.325	6.35119	5.67e-24
D-6000749	12.929	8.022	9.193	63.072	68.199	36.853	2.47947	0.528119
D-6000750	31.696	27.966	28.024	79.748	80.795	64.16	1.35757	0.000325752
D-6000751	5.724	4.456	4.675	82.001	85.582	75.556	4.03249	2.3e-09
D-6000752	13.894	18.828	15.78	98.626	81.878	79.313	2.42131	0.825904
D-6000753	10.663	6.307	10.151	75.808	70.329	71.639	3.00522	0.00649829
D-6000754	0	0	0	35.214	36.164	17.804	14.8596	2.55e-09
D-6000755	6.939	3.777	6.848	85.26	81.082	61.143	3.69485	4.03e-07
D-6000756	0.577	3.718	2.942	96.645	93.872	88.872	5.27016	5.63e-15
D-6000757	9.777	3.213	12.456	79.583	82.454	66.422	3.16627	0.00391977
D-6000758	10.171	7.486	9.995	67.695	52.367	44.734	2.5751	0.356554
D-6000759	22.68	20.866	24.953	79.533	73.137	66.21	1.67594	0.0252265
D-6000760	178.213	141.639	154.555	62.228	52.426	43.891	-1.58121	1.01e-38
D-6000761	3.194	2.612	4.069	47.244	48.519	25.403	3.61666	8.69e-05
D-6000762	194.367	174.719	191.851	49.506	63.921	50.555	-1.77428	1.88e-42
D-6000763	3.207	2.951	6.129	76.009	69.756	61.324	4.07472	7.93e-05
D-6000764	3.535	1.626	1.126	21.387	15.558	11.264	2.93826	0.228831
D-6000765	293.783	206.422	273.522	50.882	57.815	45.964	-2.32269	7.28e-50
D-6000766	183.537	150.098	204.262	33.531	39.487	27.241	-2.42356	2.8e-52
D-6000767	345.868	262.956	331.51	26.764	36.589	29.993	-3.33247	1.9e-68
D-6000768	3.053	3.03	3.991	82.307	83.78	67.739	4.53632	1.67e-14
D-6000769	18.099	16.908	20.752	263.955	233.445	229.339	3.70409	4.17e-07
D-6000771	0.934	0.86	1.587	78.377	69.039	57.268	5.91855	1.35e-26
D-6000772	3.046	1.601	5.267	80.089	75.265	66.776	4.48538	6.92e-13
D-6000773	0.681	4.028	6.942	195.168	181.994	193.767	5.61442	1.61e-27
D-6000774	0.317	2.335	4.849	193.373	167.875	165.155	6.13237	9.65e-33
D-6000776	54.472	100.232	163.701	18.311	24.592	20.543	-2.32721	7.1e-43
D-6000777	3.061	2.414	1.672	40.136	46.655	23.157	3.94277	9.26e-06
D-6000778	86.891	63.954	80.426	32.972	34.675	20.505	-1.39149	9.73e-36
D-6000779	2.624	4.225	4.179	64.836	59.112	55.963	4.02767	3.85e-06
D-6000780	11.002	4.245	4.069	34.717	34.551	20.184	2.21114	0.895511
D-6000781	1.665	2.873	2.387	91.179	91.196	75.997	5.22088	7.1e-22
D-6000782	0	1.127	0	83.623	82.918	66.887	7.69053	3.31e-29
D-6000783	2.062	2.097	4.424	64.896	61.14	55.117	4.3991	1.42e-12
D-6000784	7.001	4.746	3.521	71.536	77.665	62.689	3.79447	2.85e-07
D-6000785	3.331	2.298	6.895	94.887	73.302	75.113	4.27965	7.15e-10
D-6000786	38.449	25.814	31.331	76.85	64.216	59.777	1.07105	1.17e-05
D-6000787	16.31	12.686	14.781	85.041	82.372	70.319	2.44101	0.617551
D-6000788	5.555	4.209	7.077	75.466	70.565	72.254	3.69593	1.08e-06
D-6000789	261.795	197.877	225.901	82.571	83.822	82.365	-1.46256	2.95e-37
D-6000790	36.089	27.332	31.411	88.163	80.556	83.604	1.4118	0.000885178
D-6000793	4	2.814	5.996	84.482	78.72	61.606	4.13303	1.31e-09
D-6000794	13.995	9.657	12.815	86.007	81.08	61.324	2.64687	0.237768
D-6000795	8.387	6.819	12.175	93.231	81.809	86.822	3.25742	0.000671102
D-6000796	9.468	8.711	10.029	108.143	99.272	83.658	3.36707	0.00014138
D-6000798	1.856	2.656	3.152	74.438	74.525	65.704	4.80731	6.11e-15
D-6000799	1.968	2.716	4.858	85.593	82.17	73.09	4.65728	4.24e-15
D-6000800	4.531	4.5	5.641	83.54	79.822	67.595	3.97621	2.46e-09
D-6000801	7.271	6.69	11.158	88.83	78.561	75.188	3.27145	0.000614845
D-6000802	11.012	8.635	13.71	102.348	112.497	110.432	3.28549	0.000308856
D-6000803	3.981	5.609	8.401	93.98	95.614	106.138	4.03872	1.83e-09
D-6000804	2.22	2.724	4.4	89.694	82.021	88.418	4.79862	9.77e-17
D-6000805	2.919	3.581	4.338	80.952	76.586	70.599	4.39535	5.3e-12
D-6000806	2.849	3.145	2.177	96.523	90.867	103.344	5.15253	5.03e-15
D-6000807	21.514	16.443	20.363	92.839	82.702	88.679	2.17962	0.651504
D-6000808	12.251	6.948	10.904	88.176	71.437	86.556	3.03154	0.0064506
D-6000809	16.926	13.58	12.787	103.208	97.636	97.261	2.78353	0.0853039
D-6000810	24.811	15.666	15.494	99.105	84.648	89.68	2.28837	1
D-6000811	15.329	9.402	9.593	65.904	59.048	51.684	2.36339	0.801219
D-6000813	825.945	375.423	585.033	60.866	71.342	51.461	-3.28185	7.92e-65
D-6000814	35.146	23.115	32.347	83.826	77.922	77.965	1.40357	0.00108495
D-6000815	21.498	13.371	20.058	89.162	77.143	77.488	2.15001	0.636161
D-6000816	37.303	34.32	35.43	83.467	79.856	78.215	1.1739	2.49e-05
D-6000817	10645.7	4643.04	7538.36	73.566	191.072	215.967	-5.56974	3.94e-106
D-6000818	20.384	11.362	13.458	94.983	86.759	91.621	2.59622	0.235778
D-6000819	15.641	16.847	21.384	80.79	77.636	69.948	2.08373	0.372448
D-6000820	10.289	8.151	10.741	84.015	78.735	80.006	3.05628	0.00640705
D-6000821	2.887	4.603	3.677	95.481	87.096	79.061	4.54989	4.79e-13
D-6000822	4.237	4.386	5.229	85.193	74.602	77.51	4.09828	7.85e-10
D-6000823	9.983	7.121	11.146	84.954	76.327	77.101	3.07682	0.00428858
D-6000824	289.765	158.118	283.439	63.818	79.338	79.032	-1.71871	3.03e-39
D-6000826	31.52	20.147	20.712	83.984	78.347	91.417	1.80971	0.0809928
D-6000828	1.998	2.588	2.734	77.104	71.749	68.146	4.88913	5.06e-18
D-6000829	0.922	1.935	3.011	75.293	73.115	65.629	5.18813	7.07e-23
D-6000830	17.41	14.928	15.329	83.653	84.117	74.721	2.3468	0.907276
D-6000831	22.626	9.734	15.345	88.315	76.369	84.91	2.3873	0.61514
D-6000832	2072.19	826.091	1332.2	61.307	154.008	202.841	-3.3387	1.73e-66
D-6000833	27.7	20.66	23.811	103.196	93.865	94.139	2.01247	0.28555
D-6000835	1.35	2.569	3.987	87.206	75.385	83.436	4.9592	5.92e-20
D-6000836	1.927	2.92	3.032	95.56	85.343	90.022	5.1032	6.45e-20
D-6000837	9.933	8.123	10.708	95.635	83.532	87.907	3.21477	0.000855152
D-6000838	15.047	16.669	15.648	100.027	89.051	71.059	2.45733	0.683404
D-6000839	15.956	11.811	14.321	90.475	83.753	83.986	2.617	0.236299
D-6000840	30.333	20.368	23.607	86.343	75.499	78.734	1.69486	0.0257741
D-6000842	24.276	17.251	22.272	94.547	81.431	87.13	2.044	0.350264
D-6000843	1.998	4.29	5.94	96.735	81.408	82.297	4.41235	4.04e-09
D-6000844	1.897	2.883	4.308	92.653	81.487	91.865	4.87089	4.96e-18
D-6000845	3.449	2.115	4.881	77.283	86.909	72.136	4.49951	1.31e-11
D-6000846	21.831	16.291	22.713	122.189	102.374	114.403	2.47811	0.503601
D-6000851	29.389	23.93	25.528	100.089	87.408	99.858	1.86567	0.0986222
D-6000852	486.993	212.321	336.079	72.025	142.389	178.136	-1.39922	1.18e-34
D-6000853	5.986	7.343	8.897	93.97	69.435	82.758	3.46912	7.44e-05
D-6000854	21.269	24.461	23.612	93.918	88.113	76.27	1.89721	0.0992904
D-6000855	24.838	34.277	32.07	115.086	115.411	105.644	1.88216	0.0859691
D-6000856	3.056	3.749	6.922	94.864	90.038	101.559	4.38295	2.27e-12
D-6000857	33.401	31.3	42.552	109.162	100.577	95.827	1.51044	0.00438966
D-6000858	40.509	36.042	41.254	93.69	128.25	125.224	1.55919	0.00536492
D-6000859	35.426	19.194	36.606	83.36	133.715	103.822	1.81456	0.108211
D-6000860	38.74	33.714	33.212	94.5	151.335	131.119	1.83485	0.0774445
D-6000861	3.673	6.144	8.224	93.953	86.689	94.623	3.93125	2.04e-08
D-6000862	35.721	34.494	33.347	91.002	81.126	85.682	1.31579	0.000177195
D-6000865	2.656	1.711	4.738	81.972	65.477	69.022	4.57092	6.85e-13
D-6000867	43.917	28.027	39.794	89.825	85.042	85.971	1.22301	9.09e-05
D-6000868	18.92	9.038	14.833	71.552	73.106	78.488	2.38253	0.665691
D-6000869	36.161	26.265	34.349	73.895	74.246	75.113	1.20595	6.28e-05
D-6000870	0.966	2.134	4.679	93.568	94.491	105.758	5.23865	2.22e-20
D-6000871	5.201	6.467	8.596	79.249	76.292	87.253	3.58255	8.98e-06
D-6000872	13.6	9.746	13.495	84.111	77.901	85.046	2.74537	0.0904329
D-6000873	8.761	5.735	11.161	79.854	71.191	65.582	3.07764	0.00478785
D-6000874	42.457	24.559	38.291	96.021	82.938	90.268	1.3542	0.000712943
D-6000876	66.465	44.389	52.438	83.587	123.698	128.137	1.03851	4.44e-06
D-6000877	42.932	31.756	37.913	97.416	141.225	135.378	1.73187	0.0376342
D-6000878	28.008	22.613	25.851	92.374	136.454	136.613	2.25659	0.886248
D-6000879	28.587	20.61	21.084	85.138	129.509	130.971	2.29792	0.967233
D-6000880	25.093	13.807	18.805	80.383	72.87	72.849	1.97015	0.273645
D-6000881	0.791	1.768	2.88	97.363	86.525	77.705	5.58706	3.58e-25
D-6000882	0.492	1.509	1.672	82.864	69.473	65.934	5.89186	1.28e-25
D-6000883	2.115	2.97	3.97	97.32	88.649	86.001	4.90813	5.83e-18
D-6000884	0.965	2.537	3.162	84.41	80.547	83.288	5.2186	3.02e-20
D-6000885	1.671	2.69	3.902	89.717	85.217	77.811	4.93437	1.39e-17
D-6000886	1.344	2.343	3.515	92.895	80.821	83.592	5.15837	2.09e-21
D-6000887	0.921	3.708	5.721	96.969	87.779	102.863	4.79601	1.75e-16
D-6000888	18.594	12.92	17.89	83.134	82.415	75.221	2.28489	0.981322
D-6000889	12.524	7.901	13.676	90.217	85.981	79.998	2.90925	0.0310359
D-6000890	38.386	25.274	30.13	77.79	75.555	68.856	1.24433	0.000124912
D-6000892	24.124	16.918	18.52	92.164	87.327	85.064	2.15105	0.59166
D-6000893	22.654	11.934	18.503	79.5	78.523	79.805	2.16332	0.706734
D-6000894	43.096	29.343	33.816	90.18	85.192	91.442	1.32828	0.000355195
D-6000896	35.337	28.142	30.783	90.992	88.529	90.662	1.51916	0.00360131
D-6000897	257.859	171.063	197.282	82.788	106.012	103.583	-1.09877	1.91e-31
D-6000898	744.395	274.765	474.519	67.737	106.359	124.644	-2.3219	6.58e-49
D-6000901	20.103	15.132	12.357	84.92	79.349	68.093	2.28751	0.940794
D-6000902	28.996	15.321	17.971	73.895	78.527	77.802	1.88596	0.165475
D-6000903	10.182	8.232	11.661	105.999	96.184	93.28	3.29621	0.000293241
D-6000904	7.307	5.726	9.998	107.798	106.223	86.237	3.70438	1.5e-06
D-6000906	1197.22	535.624	842.024	98.904	337.136	462.402	-1.519	7.29e-37
D-6000907	366.883	296.65	298.1	68.285	173.41	146.786	-1.30764	1.07e-34
D-6000909	263.028	236.035	235.035	82.151	155.152	123.646	-1.02417	1.01e-30
D-6000910	429.813	327.796	350.301	73.751	153.124	133.837	-1.61891	1.48e-39
D-6000911	353.019	251.634	274.316	78.742	133.416	125.959	-1.37828	1e-35
D-6000912	535.093	504.587	485.41	84.419	167.415	157.084	-1.899	2.43e-44
D-6000913	33.605	22.593	23.464	72.015	73.958	57.663	1.354	0.000720031
D-6000915	17.441	9.516	13.435	80.274	76.034	61.545	2.43113	0.565514
D-6000916	18.307	11.764	11.291	76.34	68.92	61.118	2.31883	0.925264
D-6000917	2.828	5.04	6.529	74.141	69.187	57.704	3.80331	7.54e-07
D-6000918	5.236	3.335	3.335	88.955	88.644	66.743	4.3588	6.97e-12
D-6000919	21.728	9.126	15.445	82.249	76.968	55.114	2.21071	0.873308
D-6000920	4.363	4.632	5.559	84.622	85.081	81.043	4.10646	2.8e-10
D-6000921	37.485	18.627	26.303	77.627	79.306	58.769	1.38803	0.00129416
D-6000922	16.036	8.852	14.301	72.775	65.604	80.193	2.4795	0.474691
D-6000923	1.443	1.328	3.677	84.419	82.213	87.74	5.30129	3.66e-10
D-6000924	10.776	9.734	13.478	96.221	83.194	82.221	2.94435	0.0236201
D-6000926	38.755	31.967	32.347	78.974	68.095	75.738	1.11216	1.38e-05
D-6000927	328.908	181.44	231.558	80.28	96.46	97.735	-1.43455	2.8e-36
D-6000928	32.834	25.893	22.983	82.6	86.697	90.924	1.67112	0.0224631
D-6000930	41.685	20.949	31.406	87.782	83.838	76.648	1.40052	0.00131169
D-6000933	29.638	23.234	27.484	90.38	88.486	88.518	1.7344	0.0330548
D-6000934	3.385	5.288	6.59	86.493	81.221	81.403	4.02845	1.67e-09
D-6000935	13.031	16.05	17.405	95.173	88.598	93.154	2.57455	0.39609
D-6000936	15.993	15.342	16.399	88.018	80.698	84.432	2.40682	0.755263
D-6000937	277.933	104.711	203.83	71.527	73.885	59.841	-1.51465	3.46e-36
D-6000939	10.202	7.421	11.939	98.097	88.704	103.404	3.29513	0.00025831
D-6000940	29.004	17.154	19.003	116.579	102.775	94.457	2.26776	0.958919
D-6000941	25.399	14.742	22.585	102.458	96.572	96.109	2.2342	0.882031
D-6000942	52.188	26.507	33.558	82.183	79.968	82.166	1.12198	2.7e-05
D-6000943	16.555	12.498	11.627	67.21	60.011	78.042	2.335	0.899428
D-6000944	29.16	25.744	27.392	62.973	60.706	62.094	1.17462	4.3e-05
D-6000945	1.732	1.593	3.31	82.09	67.265	60.286	4.98105	1.62e-10
D-6000946	1.031	1.897	1.313	75.894	66.197	47.509	5.48141	1.56e-10
D-6000948	377.936	238.706	271.098	80.56	103.939	88.53	-1.70107	3.91e-40
D-6000949	13.742	10.135	12.922	98.549	85.62	80.098	2.84416	0.0458041
D-6000950	24.469	15.186	20.606	74.866	76.028	65.065	1.84141	0.0997857
D-6000954	3.432	2.672	3.363	88.395	95.429	61.87	4.69737	4.65e-14
D-6000955	1.684	1.328	3.064	70.349	73.493	55.899	5.03817	1.15e-16
D-6000956	343.665	292.082	308.375	90.973	113.365	113.318	-1.5715	3.9e-39
D-6000957	553.643	522.26	539.84	83.156	113.757	91.778	-2.48459	1.17e-53
D-6000958	26.595	18.202	23.552	88.311	85.152	80.299	1.89244	0.141303
D-6000959	4.132	5.626	7.158	104.496	102.181	101.762	4.18828	1.6e-10
D-6000960	4.796	6.051	8.03	106.122	94.795	108.825	4.03615	2.12e-09
D-6000961	9.887	5.489	8.904	78.219	70.796	61.844	3.11828	0.00279034
D-6000962	9.285	7.845	9.053	87.999	75.459	93.271	3.2934	0.000321494
D-6000963	24.389	12.606	12.568	64.392	75.496	56.159	1.9838	0.310523
D-6000964	196.285	82.327	155.92	52.98	55.606	56.041	-1.40025	9.01e-34
D-6000966	15.573	13.785	17.585	100.299	85.655	88.265	2.54627	0.39229
D-6000968	1.425	1.475	3.518	78.795	75.108	53.287	5.01203	2.53e-19
D-6000969	12.214	8.758	13.736	86.905	76.6	75.411	2.78306	0.0710226
D-6000970	4.024	6.072	6.972	93.174	84.186	85.541	3.94492	2.94e-08
D-6000971	7.801	9.78	10.311	104.639	97.666	104.894	3.46111	4.5e-05
D-6000972	26.533	18.107	20.615	109.824	96.481	93.058	2.19768	0.721608
D-6000973	36.661	19.191	24.158	100.079	89.359	83.051	1.76791	0.0634411
D-6000975	55.414	26.496	34.159	104.756	88.041	93.868	1.30436	0.000432073
D-6000978	236.516	185.237	287.523	75.322	67.826	69.52	-1.73773	2.22e-40
D-6000979	6.47	5.952	6.721	100.379	89.584	87.936	3.85946	3.66e-08
D-6000980	12.735	8.67	14.439	92.082	80.85	83.661	2.83957	0.0437841
D-6000981	24.07	13.235	20.867	77.994	73.756	61.588	1.87469	0.140948
D-6000982	50.411	22.356	33.935	86.126	79.007	64.548	1.10602	1.87e-05
D-6000983	337.954	162.488	234.286	79.516	77.414	73.738	-1.67138	1.92e-39
D-6000984	17.142	16.121	17.47	88.098	85.742	91.011	2.38412	0.809894
D-6000985	8.56	7.051	9.384	75.987	76.698	85.3	3.251	0.000547238
D-6000986	1.789	3.84	6.076	91.238	79.344	97.99	4.51976	3.45e-14
D-6000988	13.049	6.912	11.586	105.673	91.734	87.624	3.17542	0.00123048
D-6000993	27.948	20.384	25.828	106.023	100.035	102.943	2.05885	0.380343
D-6000994	4.776	4.968	6.349	96.963	86.461	95.295	4.11405	2.62e-10
D-6000995	17.817	12.113	15.021	96.578	94.096	91.333	2.64922	0.180621
D-6000996	8.078	8.225	7.547	107.099	95.153	104.237	3.68361	1.02e-06
D-6000997	260.473	183.315	190.351	73.694	91.103	79.771	-1.37455	8.72e-36
D-6000999	40.867	22.117	31.417	87.956	82.218	78.315	1.39628	0.00105527
D-6001001	8.958	6.868	9.51	90.53	79.249	100.648	3.41582	7.38e-05
D-6001002	24.929	20.024	25.761	95.736	95.202	93.916	2.01011	0.272585
D-6001003	7.113	4.268	7.486	72.047	75.593	67.625	3.51197	4.01e-05
D-6001006	586.666	323.064	504.322	88.769	173.46	186.615	-1.65554	4.71e-39
D-6001007	389.966	228.34	270.033	92.467	156.805	145.679	-1.16943	3.74e-32
D-6001008	40.13	29.611	35.813	82.816	83.645	77.612	1.20931	4.99e-05
D-6001011	38.659	26.015	26.173	89.335	85.111	90.325	1.5432	0.00612347
D-6001013	14.813	9.884	17.004	85.032	74.683	69.428	2.45801	0.539586
D-6001015	32.151	19.324	29.15	95.495	91.51	101.478	1.83915	0.104777
D-6001016	25.934	21.37	27.006	95.745	77.542	85.352	1.79927	0.0626723
D-6001017	37.307	31.099	31.541	89.382	89.804	75.266	1.34813	0.000341387
D-6001018	43.971	32.302	38.298	95.362	79.58	87.33	1.1948	4.32e-05
D-6001019	337.054	206.648	228.725	74.061	128.828	120.411	-1.25652	1.28e-33
D-6001022	716.351	391.158	479.091	78.002	119.161	107.333	-2.38143	1.41e-51
D-6001023	3.841	3.213	6.005	82.752	67.808	58.547	4.00081	8.99e-09
D-6001024	2.257	2.855	4.133	89.463	82.091	84.357	4.79037	2.65e-16
D-6001025	0.503	1.853	1.924	77.175	80.04	57.512	5.64776	6.16e-21
D-6001026	1.116	1.437	3.27	82.153	76.396	70.138	5.29474	4.76e-22
D-6001027	2.373	3.765	4.836	87.928	82.192	76.768	4.49132	4.99e-14
D-6001028	2.538	1.648	2.473	89.588	82.11	68.806	5.17398	2.39e-20
D-6001029	4.547	4.911	4.786	94.508	83.953	83.747	4.202	2.72e-10
D-6001030	2.082	2.298	3.713	75.994	68.559	78.787	4.78591	7.44e-13
D-6001031	1.799	3.104	5.015	86.309	82.582	75.978	4.6254	8.65e-15
D-6001032	17.976	13.374	16.13	88.276	79.973	71.423	2.3356	0.906892
D-6001033	0.582	2.322	2.845	102.603	100.847	91.097	5.67831	1.1e-26
D-6001034	5.606	3.023	5.91	85.381	84.482	70.885	4.04924	1.67e-09
D-6001035	0.982	0.903	1.806	92.939	79.408	67.051	6.0181	2.54e-30
D-6001036	0	2.343	2.655	101.574	96.401	97.851	5.8864	4.95e-25
D-6001037	0.317	2.429	3.767	103.944	93.405	97.647	5.50058	1.96e-24
D-6001038	0.195	2.158	2.366	95.412	84.322	79.543	5.77897	4.2e-27
D-6001039	0.17	1.406	1.082	91.611	84.939	74.921	6.5623	3.88e-32
D-6001040	0.146	1.75	4.1	98.541	92.868	89.5	5.54925	3.89e-24
D-6001041	0.44	1.418	2.618	93.325	83.834	82.32	5.85631	1.22e-29
D-6001042	1.968	1.811	3.761	73.437	72.361	66.577	4.81535	2.4e-09
D-6001043	1.184	2.334	4.094	93.641	86.884	92.539	5.16427	1.06e-19
D-6001044	0	1.265	2.189	94.261	82.925	65.704	6.13466	1.88e-23
D-6001045	0.259	2.385	3.303	112.431	104.993	98.384	5.73003	1.48e-23
D-6001046	0.13	2.04	3.323	103.507	92.253	86.189	5.68092	1.35e-25
D-6001047	0.253	1.631	3.226	102.523	94.932	82.8	5.77644	5.32e-27
D-6001048	0.272	0.752	3.469	101.061	105.481	96.392	6.07423	4.81e-27
D-6001049	1.721	2.68	3.036	92.538	91.195	74.783	5.11882	1.44e-19
D-6001050	6.752	7.198	9.148	90.356	82.916	89.324	3.50683	1.94e-05
D-6001051	33.867	16.565	27.58	107.649	88.133	102.985	1.93721	0.235775
D-6001052	41.002	37.12	44.713	94.607	88.837	84.91	1.1274	1.18e-05
D-6001053	4.686	3.564	5.253	88.905	80.304	83.195	4.22408	6.45e-12
D-6001060	1864.73	849.193	1140.86	74.734	151.346	204.111	-3.16359	2.34e-64
D-6001061	1970.07	719.309	1118.25	76.91	139.626	171.75	-3.29369	1.46e-65
D-6001064	23.031	12.431	19.952	96.156	81.577	82.05	2.22892	0.877982
D-6001065	22.013	12.807	18.146	93.778	80.215	80.784	2.26603	0.965772
D-6001066	24.208	16.927	20.795	84.121	74.357	64.293	1.8468	0.0956633
D-6001067	37.47	17.109	33.768	94.887	86.668	93.347	1.63763	0.0223892
D-6001071	21.255	7.967	15.044	72.246	79.903	50.946	2.19781	0.881308
D-6001072	13.35	11.287	12.258	87.209	81.777	88.684	2.80393	0.0657385
D-6001073	9.098	5.89	9.98	81.128	81.224	69.712	3.21622	0.000665941
D-6001074	7.604	7.579	8.879	90.525	85.968	73.313	3.37582	0.000226281
D-6001075	10.731	5.166	9.538	81.919	73.791	75.489	3.1841	0.000852646
D-6001076	6.396	6.111	12.223	99.735	87.394	90.217	3.48719	4.09e-05
D-6001077	3.029	3.443	6.356	96.135	90.794	90.501	4.43443	1.04e-12
D-6001078	12.664	10.864	16.134	83.015	83.483	95.817	2.72538	0.123431
D-6001079	1064.86	381.553	842.917	65.497	101.598	130.018	-2.94583	4.17e-59
D-6001080	8.537	8.774	12.247	79.031	78.456	83.251	3.02571	0.00916212
D-6001081	8.161	6.205	9.675	77.042	70.728	71.296	3.18764	0.00102955
D-6001083	27.72	25.082	21.597	71.851	75.688	79.968	1.61252	0.0102181
D-6001084	40.658	19.675	30.607	81.472	81.484	62.906	1.31243	0.000547525
D-6001085	23.617	14.486	25.509	77.838	73.026	65.612	1.76679	0.059119
D-6001086	574.852	289.869	421.917	76.181	109.008	98.46	-2.18142	4.08e-48
D-6001087	3533.61	1364.75	2605.81	76.818	217.573	308.978	-3.63657	2.08e-71
D-6001088	230.708	131.547	163.628	71.689	87.177	86.811	-1.09797	3.9e-31
D-6001089	11.426	6.224	9.385	92.485	76.452	71.201	3.15082	0.00165738
D-6001090	8.356	6.115	8.71	83.5	78.083	72.62	3.33658	0.000255103
D-6001091	8.34	7.347	10.851	86.256	81.784	70.816	3.16986	0.00225213
D-6001092	3.341	4.303	4.597	96.898	90.24	92.117	4.51145	1.24e-13
D-6001093	15.421	9.277	17.001	80.152	77.708	74.442	2.47783	0.476957
D-6001094	15.335	14.109	9.768	95.062	91.555	103.042	2.88489	0.0547066
D-6001095	6.185	5.552	6.727	109.999	104.218	102.513	4.10025	4.35e-10
D-6001096	14.683	10.709	14.965	75.917	72.254	72.725	2.45239	0.554825
D-6001098	6.356	8.132	7.97	94.441	82.796	83.644	3.53791	1.67e-05
D-6001100	7.03	7.938	9.499	82.174	75.125	81.463	3.28651	0.000425178
D-6001102	31.03	15.005	26.845	80.635	74.44	81.655	1.69961	0.0393023
D-6001103	669.233	437.392	513.101	76.78	155.898	141.042	-2.11571	2.55e-47
D-6001104	556.996	417.047	479.417	79.244	152.8	119.503	-2.04769	1.06e-45
D-6001106	8.806	6.583	7.713	75.489	68.215	59.905	3.13955	0.00318864
D-6001107	12.056	8.707	11.891	73.603	75.992	67.242	2.73117	0.112115
D-6001108	8.087	7.643	9.812	81.005	71.795	69.59	3.122	0.00302531
D-6001109	19.355	15.301	19.726	95.282	88.647	90.393	2.33461	0.909249
D-6001110	886.093	522.059	623.214	79.286	139.644	141.517	-2.49458	6.35e-53
D-6001111	43.138	29.508	31.257	96.225	90.849	85.225	1.38993	0.000832633
D-6001112	17.818	13.606	16.344	75.291	66.066	70.234	2.14709	0.575693
D-6001113	529.475	198.42	357.753	74.438	80.718	82.484	-2.19169	5.11e-47
D-6001114	2.771	3.506	5.295	86.981	76.772	62.154	4.28666	9.8e-10
D-6001115	0.603	2.376	2.961	87.677	73.639	83.138	5.36225	7.82e-23
D-6001116	0.687	2.74	3.356	90.911	82.687	97.826	5.32186	5.78e-22
D-6001117	4.142	5.082	7.539	97.276	89.482	97.482	4.08351	5.14e-10
D-6001119	11.037	8.436	11.032	82.193	95.842	100.56	3.19093	0.00126345
D-6001120	1.715	3.057	4.233	102.137	94.793	86.276	4.97452	1.09e-18
D-6001121	6.64	4.836	8.107	78.123	70.632	67.277	3.46337	3.39e-05
D-6001122	1.786	2.27	4.01	85.014	71.45	73.233	4.83122	1.86e-17
D-6001123	0	2.608	4.597	101.365	94.758	106.896	5.39368	1.79e-20
D-6001124	863.453	660.178	705.691	71.667	147.528	126.134	-2.69055	2.88e-57
D-6001125	423.85	313.762	304.284	71.452	104.363	101.275	-1.91077	2.79e-44
D-6001127	808.465	401.357	635.529	75.357	114.519	117.55	-2.58557	8.39e-55
D-6001129	19.997	11.839	15.064	94.52	89.146	98.55	2.58906	0.253106
D-6001130	7.476	5.159	11.111	85.445	77.911	82.772	3.37349	0.000105767
D-6001131	49.447	25.811	39.33	84.359	80.665	75.238	1.06813	9.67e-06
D-6001132	624.731	300.801	444.659	70.399	91.517	111.769	-2.32378	1.08e-48
D-6001133	12.537	10.787	14.345	104.187	91.37	91.056	2.92755	0.0235783
D-6001134	32.847	21.292	26.221	97.009	93.663	82.191	1.76359	0.0505426
D-6001137	6.56	6.706	8.265	88.286	83.194	88.913	3.59602	3.54e-06
D-6001138	31.516	27.762	35.146	100.082	90.976	85.755	1.55166	0.00445992
D-6001139	180.108	125.455	144.413	76.262	74.272	70.611	-1.02485	1.99e-30
D-6001140	12.089	9.959	11.777	88.127	82.404	80.881	2.89378	0.0304472
D-6001142	0	2.276	1.576	94.815	87.124	75.61	6.06199	1.81e-21
D-6001143	25.658	20.234	27.142	72.544	72.604	75.925	1.59784	0.0106021
D-6001144	31.954	23.31	25.774	82.182	78.917	69.986	1.51172	0.00336371
D-6001145	20.861	12.386	15.297	92.345	87.928	81.342	2.43001	0.58091
D-6001147	6.891	6.529	10.089	93.034	84.787	87.834	3.4981	1.79e-05
D-6001148	9.957	7.228	8.844	96.634	89.024	82.492	3.3647	0.000101077
D-6001149	2.519	5.186	6.418	85.153	81.116	77.031	4.10633	1.23e-09
D-6001150	5.063	4.337	5.561	86.45	77.753	69.845	3.96726	1.4e-08
D-6001151	24.046	18.746	21.854	81.664	73.549	64.344	1.76392	0.0424797
D-6001153	6.729	6.729	10.436	69.923	68.78	87.779	3.24451	0.00131192
D-6001154	3.786	3.265	8.44	73.252	73.759	94.422	3.96186	1.79e-08
D-6001157	525.622	345.285	397.441	69.682	95.572	97.602	-2.27059	5e-50
D-6001160	13.273	11.5	13.133	94.088	84.348	86.426	2.80464	0.0718547
D-6001161	2.019	3.529	5.915	99.035	95.331	99.062	4.67759	9.27e-16
D-6001162	7.747	8.527	10.045	94.445	84.099	74.059	3.26255	0.000826757
D-6001163	13.393	10.972	13.089	74.378	70.875	68.18	2.5105	0.463835
D-6001164	10.122	6.338	10.745	66.773	62.752	67.542	2.85661	0.037262
D-6001165	30.365	23.798	26.028	75.799	78.427	83.991	1.57073	0.00731182
D-6001166	3.051	4.679	6.108	83.667	84.871	76.932	4.14854	5.24e-10
D-6001167	6.185	3.295	6.636	77.973	72.66	78.366	3.82853	6.54e-08
D-6001168	7.899	5.652	11.74	95.443	98.171	103.986	3.55652	5.44e-06
D-6001170	960.257	395.703	546.699	63.557	101.147	93.873	-2.87934	1.75e-58
D-6001171	381.331	256.999	293.609	83.491	130.469	118.228	-1.48823	2.09e-37
D-6001172	248.909	172.689	200.341	104.508	95.378	100.965	-1.04772	8.18e-31
D-6001174	240.744	160.702	201.825	79.177	80.831	67.684	-1.40571	2.96e-36
D-6001178	0.37	2.156	3.457	86.957	73.845	77.411	5.31453	2.3e-21
D-6001179	1.077	2.18	7.41	82.768	68.492	84.276	4.46433	1.87e-12
D-6001180	30.751	21.788	38.049	91.786	89.687	84.91	1.55608	0.00676543
D-6001181	16.507	9.212	14.824	82.145	78.196	70.581	2.50979	0.406236
D-6001182	11.012	10.132	11.16	84.806	76.726	72.149	2.85464	0.0590082
D-6001183	26.215	19.24	19.512	91.786	86.636	74.224	1.95929	0.213605
D-6001184	37.236	18.524	28.132	86.238	71.077	76.844	1.48085	0.00416028
D-6001185	4.462	5.017	5.263	87.663	85.921	83.938	4.12641	7.81e-10
D-6001189	28.602	18.852	24.091	87.224	84.45	88.784	1.86408	0.114057
D-6001190	355.758	146.712	243.849	81.872	90.917	67.954	-1.63229	4.29e-39
D-6001193	30.309	19.77	26.354	92.182	87.528	81.136	1.77089	0.0562297
D-6001194	840.119	460.119	561.009	75.144	152.954	175.086	-2.20675	1.88e-48
D-6001195	360.067	213.544	254.885	60.547	80.351	89.803	-1.84446	8.51e-43
D-6001197	3.215	3.55	5.188	84.087	73.703	79.025	4.30797	5.39e-11
D-6001198	6.867	7.546	9.234	81.752	80.204	69.761	3.29247	0.000701432
D-6001199	41.993	25.423	29.659	87.769	94.419	87.257	1.47279	0.00305326
D-6001200	294.875	181.322	301.479	63.992	76.543	58.559	-1.9657	4e-43
D-6001202	12.534	12.999	15.967	78.597	74.7	95.971	2.58643	0.324486
D-6001205	18.363	14.761	15.268	75.829	67.265	68.231	2.12655	0.508872
D-6001206	27.008	19.458	24.212	87.33	79.623	66.975	1.72669	0.0339924
D-6001207	42.726	39.836	37.664	97.525	96.798	83.227	1.20698	3.89e-05
D-6001210	6.298	3.621	5.015	76.215	79.903	37.052	3.69293	8.4e-05
D-6001214	6.731	5.858	6.721	88.247	84.788	92.759	3.78268	2.98e-07
D-6001215	7.284	4.964	8.42	86.378	79.349	78.429	3.56214	6.02e-06
D-6001216	37.755	24.536	33.211	87.028	84.877	87.407	1.44106	0.00182281
D-6001217	211.001	120.485	160.743	74.561	82.35	79.44	-1.05839	1.2e-30
D-6001218	24.082	16.761	17.804	89.217	90.333	97.145	2.23811	0.84777
D-6001220	20.438	19.718	24.217	96.602	87.628	94.778	2.11573	0.445077
D-6001221	46.316	30.058	37.609	87.859	84.115	91.214	1.20725	6.83e-05
D-6001222	19.467	12.97	18.601	93.592	85.515	89.353	2.39499	0.694767
D-6001224	14.768	8.411	13.694	96.448	89.062	91.313	2.90823	0.0193201
D-6001225	7.841	5.855	5.502	67.732	62.616	47.358	3.21026	0.00125437
D-6001227	1.476	1.811	1.88	77.406	73.38	87.805	5.52825	3.06e-17
D-6001229	12.88	8.757	12.38	84.544	77.002	73.978	2.79144	0.0609605
D-6001230	15.844	15.959	14.965	87.054	84.594	101.383	2.54539	0.416087
D-6001231	15.494	9.959	13.114	89.684	79.135	85.014	2.71835	0.110396
D-6001232	3.892	7.161	5.578	83.896	66.509	81.571	3.80179	7.44e-06
D-6001233	12.24	10.085	14.663	85.119	76.442	80.611	2.7108	0.140417
D-6001234	3.771	3.341	6.05	87.752	80.573	75.05	4.20842	6.4e-11
D-6001235	43.298	26.87	28.77	78.254	80.542	71.424	1.21839	8.9e-05
D-6001236	31.268	19.894	25.301	80.532	75.938	69.758	1.56491	0.00696854
D-6001239	8.349	6.61	10.884	96.533	86.871	89.098	3.39827	0.00010086
D-6001240	2.547	3.905	4.326	82.193	65.946	88.24	4.45456	1.86e-08
D-6001241	0.228	2.733	4.657	86.523	80.694	81.213	5.02673	1.45e-18
D-6001242	24.99	15.246	18.897	90.969	90.379	77.834	2.13187	0.577397
D-6001243	240.503	172.216	200.889	78.559	97.128	93.994	-1.18605	8.62e-33
D-6001244	30.79	18.492	23.698	98.974	88.026	89.732	1.92287	0.183605
D-6001245	42.172	29.78	34.961	94.757	90.61	90.43	1.36714	0.000529716
D-6001246	395.484	214.319	265.319	79.168	150.176	151.965	-1.19852	1.75e-32
D-6001247	3.82	2.343	3.245	79.624	64.627	57.439	4.42167	1.42e-06
D-6001248	22.835	18.181	19.58	88.836	84.32	75.523	2.03694	0.311216
D-6001249	841.788	374.789	509.772	85.511	125.561	149.3	-2.26016	1.35e-48
D-6001250	2964.01	1146.67	1891.51	71.301	173.129	214.425	-3.70937	7.53e-73
D-6001251	25.739	17.348	24.657	100.309	97.539	83.443	2.05385	0.37664
D-6001252	12.789	7.868	10.109	77.54	66.707	69.197	2.79433	0.0589397
D-6001253	1829.85	858.616	1222.01	90.689	233.875	321.352	-2.59792	4.32e-54
D-6001254	4.773	6.587	7.384	92.143	84.743	78.893	3.77018	2.46e-06
D-6001255	34.423	18.557	26.038	103.06	89.687	84.119	1.8089	0.0912189
D-6001256	8.018	4.918	5.448	93.583	85.701	81.556	3.82642	4.05e-08
D-6001257	247.594	143.6	183.546	66.737	92.722	92.604	-1.18912	1.54e-32
D-6001259	31.962	25.35	34.901	101.303	100.938	123.505	1.82067	0.0779622
D-6001260	23.168	16.773	21.774	82.159	82.016	86.4	2.0215	0.321132
D-6001261	246.928	167.626	181.319	71.766	79.919	68.096	-1.43893	8.03e-36
D-6001265	3.965	3.502	6.062	90.209	76.217	81.955	4.19813	1.01e-10
D-6001267	48.206	27.579	29.702	102.71	88.053	86.973	1.39662	0.00113294
D-6001268	31.183	18.091	23.532	74.511	71.585	60.956	1.50783	0.00477628
D-6001269	31.206	21.353	29.568	105.229	100.999	96.002	1.87968	0.129848
D-6001270	14.953	12.86	14.991	97.033	88.34	85.101	2.65959	0.197239
D-6001271	11.483	13.472	14.629	92.005	87.286	88.216	2.75649	0.122425
D-6001272	10.188	10.415	11.897	75.914	75.325	45.507	2.59771	0.362491
D-6001273	11.883	7.787	8.606	90.449	85.051	71.344	3.12581	0.00219711
D-6001275	304.202	207.642	243.013	98.48	91.323	85.912	-1.45302	4.96e-37
D-6001276	30.143	20.394	25.601	89.315	93.763	99.028	1.88951	0.139811
D-6001277	3.421	3.147	4.358	93.412	87.17	79.261	4.57142	6.13e-15
D-6001278	2.03	2.905	1.724	82.554	77.542	73.633	5.13276	1.11e-17
D-6001279	30.413	19.01	22.626	85.223	80.79	90.715	1.83315	0.096828
D-6001280	8.316	6.595	10.228	81.354	75.432	91.752	3.30531	0.00023582
D-6001282	20.191	16.682	16.104	89.118	83.585	86.705	2.29172	0.945138
D-6001283	30.966	25.283	28.861	93.819	84.689	86.224	1.6371	0.0128006
D-6001284	4.639	2.845	5.91	98.246	97.694	112.203	4.52363	5.89e-08
D-6001287	39.2	22.529	33.471	101.108	89.36	74.399	1.47621	0.00278517
D-6001288	7.483	7.271	7.283	96.232	89.338	88.62	3.637	1.94e-06
D-6001292	28.03	16.773	16.258	74.46	76.47	76.642	1.89795	0.165995
D-6001295	32.86	16.717	21.916	103.314	94.091	88.132	1.99776	0.323276
D-6001296	13.666	8.999	12.645	83.993	82.238	94.924	2.88665	0.0276767
D-6001297	14.433	9.852	15.273	89.56	81.248	76.807	2.64597	0.191655
D-6001298	8.396	5.407	7.64	90.596	80.867	80.794	3.55613	5.48e-06
D-6001299	10.069	8.205	7.514	85.009	86.26	88.295	3.33117	0.000239871
D-6001300	8.898	5.99	7.88	80.217	74.627	74.589	3.33282	0.000162714
D-6001303	9.264	8.708	7.44	86.721	76.129	80.763	3.26086	0.00096126
D-6001304	498.878	302.34	392.275	72.369	87.007	84.064	-2.29354	2.56e-50
D-6001305	51.283	28.408	35.719	78.382	87.481	67.51	1.01585	3.94e-06
D-6001306	8.921	7.607	9.702	70.873	60.167	67.203	2.91784	0.0325485
D-6001307	6.62	5.491	8.018	78.794	74.177	72.567	3.48583	2.26e-05
D-6001308	215.845	127.831	156.425	74.947	82.659	75.405	-1.10181	9.01e-31
D-6001309	31.95	22.811	27.258	92.943	83.847	80.657	1.65021	0.0156058
D-6001315	13.769	16.026	18.809	93.855	87.281	92.393	2.49247	0.56286
D-6001316	25.06	16.098	21.535	87.33	89.38	85.928	2.06665	0.423773
D-6001317	54.782	29.79	38.133	82.204	95.926	75.865	1.04959	7.4e-06
D-6001318	42.178	23.152	35.562	79.624	76.181	80.914	1.23034	0.000119225
D-6001319	8.257	6.114	8.723	86.721	77.172	82.935	3.41775	8.38e-05
D-6001320	0.529	2.727	4.855	82.419	72.254	82.834	4.87143	3.98e-17
D-6001321	0.747	2.747	2.378	89.965	81.569	76.858	5.4019	1.5e-17
D-6001322	8.634	5.217	7.88	95.387	89.687	79.856	3.6076	2.26e-06
D-6001323	5.266	4.845	10.436	88.805	86.657	74.583	3.60499	1.03e-05
D-6001324	4.469	4.883	2.847	83.386	79.272	67.928	4.24013	9.73e-10
D-6001325	30.638	25.625	29.193	95.501	88.638	81.434	1.63582	0.0120439
D-6001326	32.807	23.902	25.459	77.757	79.511	76.909	1.51092	0.00377354
D-6001330	242.779	161.62	227.733	88.889	103.46	98.253	-1.12117	2.52e-31
D-6001331	9.963	7.788	9.734	89.143	85.109	78.226	3.1993	0.000997841
D-6001332	33.538	23.999	26.224	87.33	85.46	80.386	1.59576	0.00975872
D-6001333	30.249	22.737	24.684	86.333	85.591	75.799	1.67326	0.0208164
D-6001334	385.818	223.365	293.531	80.312	138.267	143.791	-1.3168	2.44e-34
D-6001335	1995.18	832.967	1357.49	79.47	56.951	65.805	-4.37139	1.56e-84
D-6001336	43.298	22.992	37.205	82.055	82.614	85.195	1.27156	0.000243378
D-6001338	304.049	212.9	240.253	85.389	117.589	139.63	-1.14411	1.94e-31
D-6001340	11.615	9.014	10.468	91.234	85.022	84.755	3.06914	0.00474959
D-6001341	8.365	5.328	5.973	74.907	71.883	73.012	3.48223	1.53e-05
D-6001343	32.875	25.082	35.412	79.513	74.185	81.765	1.33446	0.000469349
D-6001344	36.821	22.088	29.867	76.396	74.083	70.344	1.31462	0.000332057
D-6001345	24.308	16.913	20.516	76.146	76.312	70.907	1.85515	0.106948
D-6001346	0.601	2.213	1.532	90.362	75.362	76.065	5.79694	6.56e-17
D-6001348	5.829	6.416	8.884	100.345	85.375	90.625	3.70898	6.67e-07
D-6001349	22.501	11.606	16.07	86.298	72.385	85.244	2.28128	0.966479
D-6001350	0.412	4.932	2.627	79.845	78.583	88.549	4.95295	1.27e-15
D-6001352	50.171	29.719	39.692	81.323	86.365	90.75	1.1118	2.1e-05
D-6001353	48.213	40.051	36.376	90.044	84.596	89.844	1.08539	5.86e-06
D-6001354	17.49	16.288	17.662	84.103	78.862	84.492	2.26615	0.854489
D-6001355	19.582	18.817	21.066	90.402	83.152	87.043	2.13165	0.491909
D-6001356	35.372	22.53	26.827	86.256	78.537	70.642	1.47437	0.00254876
D-6001357	236.297	132.645	166.361	69.446	99.228	90.33	-1.04737	2.77e-30
D-6001359	52.144	24.844	38.849	94.842	84.865	90.616	1.22257	0.00014698
D-6001360	10.756	9.769	11.067	73.563	67.693	70.308	2.74335	0.120797
D-6001361	25.331	14.001	19.387	77.528	78.298	77.305	1.98919	0.29746
D-6001362	34.85	26.962	29.598	87.33	77.656	68.86	1.35511	0.000534745
D-6001363	37.747	32.686	24.044	63.818	78.188	55.518	1.06397	3.68e-05
D-6001364	46.568	33.819	37.635	92.674	82.446	79.493	1.10923	1.06e-05
D-6001366	7.858	10.349	10.011	82.979	67.824	79.471	3.02853	0.0145114
D-6001367	1033.09	602.005	736.673	77.128	244.334	276.95	-1.98674	7.98e-45
D-6001369	386.254	209.04	291.093	81.71	110.554	99.622	-1.60252	3.51e-38
D-6001372	4.632	5.86	7.377	84.8	71.163	94.12	3.80665	9.65e-08
D-6001373	6.314	3.735	4.597	78.233	64.462	56.164	3.76289	5.44e-06
D-6001374	2.232	2.875	4.549	65.723	55.939	52.522	4.17262	6.9e-08
D-6001376	26.092	10.381	19.944	86.903	78.585	79.932	2.12099	0.652627
D-6001377	20.906	15.588	20.196	80.635	77.783	88.699	2.12397	0.527819
D-6001378	7.787	4.299	7.54	90.157	97.107	99.876	3.87071	8.39e-08
D-6001379	2.614	4.435	4.996	93.097	84.102	88.835	4.46476	1.8e-13
D-6001380	6.073	3.785	5.741	78.834	76.903	71.847	3.86662	6.7e-08
D-6001381	1.728	2.385	3.743	113.041	100.338	102.536	5.32906	1.27e-23
D-6001382	2.036	3.944	4.915	101.381	82.028	96.68	4.68377	1.82e-15
D-6001383	16.342	10.28	15.48	77.329	74.064	70.256	2.39623	0.680387
D-6001384	1.63	3.641	2.966	104.702	91.615	79.432	5.06458	2.79e-17
D-6001386	11.589	9.373	11.681	83.349	76.366	85.285	2.90782	0.0274405
D-6001387	38.797	29.975	30.584	86.249	89.687	74.191	1.33196	0.000352058
D-6001389	44.374	18.062	26.038	78.922	86.623	79.636	1.47049	0.00498082
D-6001390	25.093	13.354	26.013	95.021	92.235	88.287	2.09575	0.535303
D-6001391	19.772	14.736	16.219	77.804	77.959	73.462	2.17587	0.643507
D-6001393	7.541	6.378	9.297	93.708	81.121	86.937	3.49492	1.94e-05
D-6001394	23.11	12.22	16.582	76.079	67.128	81.003	2.11065	0.571996
D-6001395	477.58	343.928	415.275	82.347	162.002	173.9	-1.56415	1.56e-38
D-6001398	219.608	85.408	156.655	66.371	80.001	77.778	-1.04239	3.3e-29
D-6001399	14.48	11.289	14.913	95.39	85.792	80.761	2.6867	0.152665
D-6001400	36.018	16.921	28.312	70.714	57.146	61.616	1.22153	0.000220482
D-6001401	4.361	4.203	8.069	90.785	72.803	82.67	3.88781	2.14e-08
D-6001403	326.728	223.374	245.683	93.759	89.137	63.813	-1.68956	2.41e-40
D-6001404	1.718	3.162	3.502	92.528	82.213	76.823	4.90699	1.58e-14
D-6001405	1.152	2.575	4.614	78.032	69.226	83.134	4.78723	1.51e-15
D-6001406	1.908	2.566	4.207	88.958	79.882	70.95	4.78729	3.63e-17
D-6001407	0.817	3.006	6.245	86.506	63.458	71.292	4.45746	2.36e-08
D-6001408	44.491	27.916	37.353	87.33	80.153	89.256	1.22593	0.00010162
D-6001409	42.593	24.005	37.193	95.722	93.192	91.686	1.43481	0.00191534
D-6001414	11.968	17.32	16.274	79.194	69.493	71.725	2.27422	0.757397
D-6001416	36.844	25.114	29.978	89.771	83.698	81.35	1.47074	0.00234781
D-6001417	10.092	6.739	10.161	89.136	76.2	77.409	3.1687	0.00165107
D-6001418	15.67	8.979	13.484	92.736	82.853	88.549	2.79208	0.0582564
D-6001419	10.016	7.982	10.349	91.863	82.744	85.838	3.19957	0.000994974
D-6001421	496.761	291.083	353.048	75.825	89.315	80.154	-2.21756	4.63e-49
D-6001423	241.515	177.519	211.622	73.218	99.917	91.367	-1.25357	7.43e-34
D-6001427	570.67	300.362	417.642	65.622	74.824	73.265	-2.59214	3.86e-55
D-6001428	0.815	1.82	4.152	86.039	74.377	81.6	5.15556	2.16e-20
D-6001430	725.795	481.406	694.645	59.947	73.726	71.238	-3.21431	4.36e-64
D-6001431	35.509	31.194	32.979	86.175	78.298	72.78	1.251	9.8e-05
D-6001433	16.339	14.03	19.427	87.33	85.456	71.025	2.29159	0.946395
D-6001435	35.693	26.402	28.032	74.547	73.619	72.084	1.28908	0.000182188
D-6001436	4.195	4.233	6.033	83.236	70.768	75.49	3.98794	6.49e-09
D-6001437	9.931	8.528	7.085	90.268	87.081	79.327	3.32874	0.000277548
D-6001438	14.375	12.747	12.135	80.868	87.534	75.23	2.63359	0.2524
D-6001439	34.606	24.138	34.039	92.362	96.688	83.49	1.5545	0.00638109
D-6001440	19.177	13.87	18.745	79.059	79.319	79.825	2.20133	0.736053
D-6001443	17.961	13.279	17.365	97.195	83.375	92.772	2.49146	0.477313
D-6001444	16.354	10.89	17.461	77.906	86.299	80.787	2.45415	0.533924
D-6001445	2.095	2.57	4.448	92.964	84.624	63.683	4.72613	1.03e-10
D-6001446	48.895	39.836	44.654	93.271	95.483	92.419	1.07584	7.54e-06
D-6001448	65.19	25.513	40.75	101.558	99.386	98.505	1.18774	9.66e-05
D-6001449	6.784	5.691	7.753	76.766	71.501	73.66	3.45547	3.51e-05
D-6001451	5.79	3.011	5.773	100.023	89.687	110.334	4.36342	3.97e-12
D-6001452	47.539	26.283	41.797	87.555	79.285	85.785	1.1276	2.87e-05
D-6001453	3.132	1.865	4.46	86.401	85.298	68.289	4.665	6.25e-15
D-6001454	6.538	5.537	7.98	95.781	85.695	85.651	3.73529	1.27e-07
D-6001455	5.992	4.624	6.649	99.026	89.086	101.02	4.06557	1.28e-09
D-6001456	17.637	15.03	17.681	88.569	84.371	89.233	2.38044	0.791609
D-6001457	36.708	23.987	29.016	83.016	90.345	85.987	1.5315	0.00485626
D-6001458	11.134	9.219	11.032	74.355	72.774	61.378	2.73183	0.125025
D-6001459	2.636	2.771	2.398	91.507	83.448	68.666	4.96356	1.27e-14
D-6001460	18.138	12.92	13.417	97.951	103.625	104.416	2.78234	0.0996103
D-6001461	18.763	14.606	17.467	114.257	99.403	99.062	2.62089	0.288039
D-6001462	26.279	26.941	33.638	95.659	94.353	92.027	1.69913	0.0202233
D-6001463	36.888	29.297	29.722	96.762	87.51	94.493	1.53931	0.00431393
D-6001464	26.252	19.134	28.666	117.93	106.635	112.991	2.18847	0.709468
D-6001466	22.444	9.674	17.786	83.855	78.979	79.711	2.28096	0.907467
D-6001468	21.889	26.057	20.792	106.887	113.053	102.137	2.22818	0.656846
D-6001470	35.293	30.351	33.065	102.496	92.827	100.489	1.5834	0.006723
D-6001471	247.564	163.093	197.279	78.597	91.797	77.917	-1.29176	1.85e-33
D-6001472	48.531	29.365	39.662	96.3	85.351	94.401	1.23155	0.000105951
D-6001473	4.017	2.327	3.981	70.674	63.181	79.074	4.36576	2.05e-12
D-6001474	4.259	5.116	6.933	97.948	88.952	97.786	4.12547	2.86e-10
D-6001475	5.707	7.419	7.428	107.348	95.597	112.889	3.94148	1.39e-08
D-6001476	30.231	17.585	28.574	86.543	87.263	98.297	1.83266	0.107696
D-6001477	13.557	10.563	13.922	89.562	85.245	99.559	2.85034	0.043154
D-6001478	2.907	1.971	3.898	91.65	98.719	82.36	4.95728	1.82e-18
D-6001481	14.325	12.588	10.663	76.617	67.015	68.023	2.49374	0.531722
D-6001482	31.898	24.825	29.046	95.451	87.954	93.627	1.69149	0.0229084
D-6001483	378.203	163.568	239.446	99.9	100.558	91.986	-1.41755	2.98e-35
D-6001484	1.722	2.037	2.403	84.435	75.928	70.839	5.22893	7.03e-22
D-6001485	7.125	5.715	6.982	92.12	82.497	79.267	3.67879	7.62e-07
D-6001486	13.071	3.006	12.489	102.983	99.84	105.737	3.43304	0.00015343
D-6001487	50.787	28.907	34.434	94.275	88.706	87.189	1.24319	0.000125596
D-6001488	26.412	20.715	26.477	73.357	65.471	54.767	1.39515	0.00131816
D-6001489	31.066	24.295	25.478	94.575	87.073	80.912	1.69949	0.0253016
D-6001490	1.883	2.598	2.598	98.246	90.337	87.064	5.28254	4.57e-21
D-6001491	0.528	0	0.673	102.24	84.218	71.966	7.74578	1.16e-28
D-6001492	0.984	3.018	2.925	101.554	90.366	86.518	5.32837	3.02e-18
D-6001493	3.618	3.016	5.905	86.76	77.393	76.042	4.25938	1.15e-11
D-6001494	2.872	2.556	4.812	87.582	78.92	83.747	4.61067	2.33e-16
D-6001495	1.583	2.227	4.626	95.781	83.033	91.484	5.00135	1.69e-19
D-6001496	3.485	3.046	4.328	80.565	70.468	84.227	4.43691	1.38e-13
D-6001497	49.065	27.606	34.615	86.837	79.26	75.902	1.12071	1.91e-05
D-6001498	0.734	4.051	1.87	82.149	63.085	74.116	5.04202	3.54e-11
D-6001499	45.5	29.708	38.799	93.251	75.626	74.116	1.09177	1.59e-05
D-6001500	2.212	2.908	4.832	75.856	77.248	59.809	4.41872	8.39e-11
D-6001501	6.634	2.891	7.117	73.949	67.265	59.574	3.59253	1.46e-05
D-6001502	0	0	0	86.181	75.526	55.862	16.1462	3.88e-20
D-6001503	5.904	5.885	3.134	103.208	101.917	91.664	4.31355	9.7e-10
D-6001505	21.241	10.523	15.958	89.802	84.61	85.177	2.44343	0.518269
D-6001506	5.587	6.425	3.559	72.54	67.988	61.628	3.69828	9.65e-05
D-6001507	0.941	1.732	1.199	81.635	78.963	64.605	5.86091	9.6e-14
D-6001508	6.984	6.827	5.894	84.425	78.205	67.705	3.5469	1.1e-05
D-6001509	2.806	3.257	4.95	89.507	84.143	79.958	4.52494	5.85e-15
D-6001510	15.633	11.393	14.433	96.984	83.774	70.443	2.599	0.272527
D-6001511	22.633	11.77	27.58	102.216	98.859	82.015	2.19126	0.832572
D-6001512	1.755	2.961	3.727	93.526	87.869	82.328	4.96463	8.3e-18
D-6001513	0.69	2.063	1.868	82.981	72.357	73.155	5.62688	1.34e-25
D-6001514	0.603	1.997	2.766	81.857	75.946	69.655	5.40482	2.6e-22
D-6001515	2.251	4.873	4.217	90.401	79.402	90.103	4.51801	3.3e-13
D-6001516	8.749	5.779	6.859	65.158	72.493	62.913	3.22908	0.00111798
D-6001517	10.913	11.02	17.181	82.498	82.152	83.083	2.66294	0.199247
D-6001518	42.946	18.137	24.217	88.75	79.478	78.697	1.53342	0.00979948
D-6001519	7.739	5.498	5.491	77.747	71.222	61.377	3.48929	1.95e-05
D-6001520	2.999	2.759	5.731	96.214	91.046	79.58	4.53729	1.32e-13
D-6001521	0.408	1.127	2.602	93.509	87.571	77.968	5.96746	9.55e-29
D-6001522	11.495	8.813	10.251	83.852	81.353	68.379	2.93415	0.0328112
D-6001524	5.329	4.494	7.638	92.704	76.579	74.024	3.80034	3.59e-07
D-6001525	5.117	4.346	8.525	89.712	79.631	80.021	3.79292	1.42e-07
D-6001526	11.928	10.755	16.563	91.901	84.004	87.6	2.74712	0.107783
D-6001527	0.283	1.302	0.721	84.476	76.498	68.538	6.63518	9.02e-28
D-6001528	2.245	2.361	2.043	98.327	93.341	84.91	5.37777	2.53e-19
D-6001529	6.281	3.32	6.299	77.357	77.784	73.117	3.84331	3.57e-08
D-6001530	1.701	3.13	5.319	92.632	79.117	72.174	4.58647	7.29e-14
D-6001531	1.242	2.57	3.559	96.251	88.24	78.215	5.15487	1.74e-19
D-6001532	6.03	5.457	5.667	68.488	64.808	53.214	3.44241	6.05e-05
D-6001533	14.107	12.49	14.129	93.056	80.681	72.73	2.59728	0.303644
D-6001534	9.717	6.705	11.196	92.013	80.511	69.287	3.13006	0.0020813
D-6001535	11.742	8.102	12.505	90.753	84.176	90.936	3.03878	0.00575354
D-6001536	10.524	10.789	9.385	80.811	77.853	67.958	2.88395	0.0469225
D-6001537	10.487	10.413	13.492	97.801	85.708	83.79	2.9582	0.0196374
D-6001540	0.164	1.962	2.716	103.208	79.155	83.463	5.77786	2.15e-25
D-6001542	19.584	17.736	14.424	77.147	69.88	60.007	2.00034	0.230719
D-6001543	37.586	24.58	28.871	98.478	87.969	71.18	1.50073	0.00347814
D-6001544	1.48	3.337	4.055	86.658	73.819	84.112	4.78449	9.44e-17
D-6001545	0.81	2.899	3.44	89.599	80.084	81.821	5.13611	3.29e-20
D-6001546	259.789	113.252	192.377	90.939	97.84	84.559	-1.04862	1.29e-29
D-6001547	3.806	4.815	6.062	80.372	91.165	74.879	4.0686	6.95e-09
D-6001548	0.502	1.386	2.304	98.17	89.687	77.719	5.98433	4.08e-30
D-6001549	3.078	3.218	5.347	98.405	90.918	93.14	4.60017	1.5e-15
D-6001550	0	1.127	3.643	90.213	89.687	88.515	5.81344	3.43e-21
D-6001551	0.515	2.845	3.283	90.795	88.085	70.59	5.23025	2.37e-19
D-6001552	0	2.892	4.733	98.426	94.127	103.405	5.27796	4.19e-21
D-6001553	0	1.633	2.261	104.689	84.173	78.82	6.10203	4.18e-28
D-6001554	0.342	2.047	1.526	88.193	80.115	73.164	5.94561	5.36e-26
D-6001555	0	2.06	5.468	110.668	95.292	112.725	5.40316	2.93e-22
D-6001556	0.229	1.475	1.654	88.331	74.185	63.271	6.06995	5.89e-31
D-6001557	0.394	2.535	1.504	98.048	90.094	72.174	5.87488	1.22e-20
D-6001558	1.286	3.155	4.915	95.112	86.135	70.198	4.74776	1.43e-12
D-6001559	1.657	2.845	3.518	88.221	80.077	80.145	4.95265	3.68e-18
D-6001560	0.75	2.416	3.633	83.622	80.594	76.743	5.1467	8.91e-21
D-6001561	0.394	1.811	3.009	101.124	94.273	83.945	5.74268	2.16e-27
D-6001562	10.196	7.614	8.283	75.259	71.78	77.955	3.10801	0.00362927
D-6001563	7.361	5.975	7.171	93.88	100.449	53.918	3.59739	3.12e-05
D-6001564	24.247	10.357	14.342	77.724	58.296	41.606	1.85952	0.191643
D-6001565	14.586	12.855	16.626	93.524	83.008	93.491	2.61523	0.264625
D-6001566	10.017	8.621	6.586	88.959	85.336	84.91	3.36107	0.000368173
D-6001567	23.861	18.253	21.688	100.308	93.019	85.041	2.12527	0.508814
D-6001568	27.894	19.663	24.575	98.106	92.274	96.476	1.99157	0.264746
D-6001569	280.155	176.9	212.893	87.555	86.74	74.679	-1.42804	1.51e-36
D-6001570	6.409	7.766	8.961	91.901	86.935	79.852	3.48283	4.71e-05
D-6001571	1.906	1.656	4.855	94.59	90.564	83.976	4.99836	1.38e-19
D-6001572	4.213	3.661	4.174	85.206	78.779	73.665	4.30163	6.82e-11
D-6001573	26.163	19.325	24.411	97.549	89.687	81.297	1.94171	0.187069
D-6001574	2.647	3.019	4.855	111.992	104.159	92.695	4.87515	4.28e-18
D-6001575	3.787	4.991	6.259	97.343	88.733	76.68	4.12686	3.45e-10
D-6001576	156.202	180.186	167.808	89.725	76.631	79.894	-1.03385	2.7e-31
D-6001577	458.208	402.03	416.052	106.467	93.118	88.233	-2.14872	1.09e-48
D-6001578	545.687	373.293	491.071	92.4	90.862	88.09	-2.3775	5.35e-52
D-6001579	393.832	299.842	350.669	94.39	92.82	91.35	-1.90652	2.12e-44
D-6001580	242.928	218.714	204.729	85.021	81.71	73.276	-1.47324	1.02e-37
D-6001581	187.461	181.525	193.061	95.269	89.177	81.533	-1.07937	5.88e-31
D-6001583	1.007	2.316	3.848	95.454	96.987	79.973	5.2469	7.11e-16
D-6001584	25.08	18.068	18.99	93.056	91.402	77.022	2.0731	0.408509
D-6001585	9.278	7.849	12.363	104.86	92.006	90.243	3.28317	0.000369662
D-6001586	6.415	5.902	9.193	91.777	88.441	89.234	3.64676	9.93e-06
D-6001587	0	2.656	2.452	74.716	62.781	62.267	5.28857	1.35e-10
D-6001588	0.541	0.996	1.379	70.956	59.417	46.701	5.92276	2.31e-16
D-6001589	2.978	3.372	2.919	99.113	92.534	94.794	4.94923	6.92e-17
D-6001590	0	2.06	2.853	63.992	80.409	57.095	5.35714	1.97e-12
D-6001591	12.989	5.311	12.871	75.686	77.729	53.776	2.73257	0.197598
D-6001592	472.316	249.956	367.864	76.26	77.686	62.487	-2.3325	3.68e-50
D-6001593	8.318	9.125	13.315	266.507	248.848	223.987	4.58707	9.49e-16
D-6001594	0	0	0.968	100.353	81.819	56.607	7.94201	3e-23
D-6001595	7.115	6.964	8.679	85.651	81.769	74.37	3.40914	7.24e-05
D-6001596	10.723	7.922	8.279	88.149	79.338	76.945	3.18233	0.00123573
D-6001597	12.69	9.387	8.692	98.777	86.12	86.223	3.13926	0.00198631
D-6001598	7.327	6.435	7.638	88.002	81.235	77.072	3.5246	1.97e-05
D-6001599	3.3	3.036	2.859	105.701	86.816	79.215	4.88474	1.39e-17
D-6001600	12.606	8.572	10.473	82.908	85.146	78.999	2.96438	0.026406
D-6001601	21.255	12.934	18.052	88.804	73.38	70.464	2.15483	0.632953
D-6001602	0.318	1.172	1.217	73.524	58.362	71.799	6.23192	2.63e-23
D-6001603	2.706	1.245	1.724	69.591	53.252	49.089	4.92034	1.42e-07
D-6001606	1.443	2.39	2.942	108.58	104.635	96.514	5.51402	3.42e-24
D-6001607	0.38	0.874	1.935	83.308	83	59.214	6.14268	9.75e-28
D-6001608	13.631	12.725	11.492	70.753	68.718	55.231	2.36289	0.904267
D-6001609	26.505	17.591	22.296	99.674	91.887	93.837	2.10384	0.492859
D-6001610	19.244	10.06	15.712	84.507	83.345	67.499	2.38623	0.666442
D-6001611	13.437	6.41	12.046	74.281	73.193	50.751	2.63571	0.2233
D-6001612	4.33	3.486	5.516	87.876	73.992	71.643	4.13022	2.59e-09
D-6001613	0.753	0	2.398	85.811	74.479	59.437	6.12241	3e-23
D-6001614	7.244	5.89	9.015	86.99	84.976	72.52	3.46426	4.25e-05
D-6001615	12.843	8.777	11.219	97.321	89.497	95.164	3.102	0.00351921
D-6001616	0	0	1.532	81.265	72.248	75.476	7.22091	2.42e-16
D-6001618	6.495	3.984	10.638	105.732	106.343	98.253	3.87713	6.87e-08
D-6001619	27.728	20.997	20.379	95.073	84.164	87.838	1.95036	0.195646
D-6001620	4.71	5.834	4.385	94.272	83.12	89.351	4.15899	6.5e-10
D-6001621	5.648	7.558	12.863	92.335	84.015	91.287	3.35972	0.000233272
D-6001622	6.212	7.228	5.819	106.122	91.768	89.747	3.90043	6.63e-08
D-6001625	2.887	0	1.839	80.052	70.255	53.776	5.4315	4.2e-10
D-6001627	0.562	2.587	6.447	70.885	62.897	49.623	4.25603	6.22e-08
D-6001628	2.072	3.612	3.196	87.11	87.315	58.068	4.71002	2.89e-15
D-6001629	7.699	6.084	6.347	105.326	95.316	91.571	3.8594	2.39e-08
D-6001630	22.071	14.227	16.297	91.016	83.135	77.191	2.25659	0.906673
D-6001631	2.725	3.064	4.243	84.887	71.812	61.753	4.44422	3.49e-11
D-6001632	1.698	1.562	2.163	74.059	53.636	45.369	4.9953	5.89e-13
D-6001633	0.395	0.364	2.015	68.588	62.863	46.332	6.00047	3.73e-25
D-6001634	4.371	2.262	3.828	78.239	70.589	47.41	4.22912	3.93e-11
D-6001635	2.415	2.857	4.835	92.723	87.543	74.423	4.6549	1.33e-14
D-6001636	5.773	4.346	3.677	73.569	69.847	43.999	3.76362	1.87e-06
D-6001637	5.793	3.433	4.128	79.805	75.146	61.805	4.02042	1.04e-09
D-6001638	4.173	2.16	3.323	84.963	76.18	46.291	4.42466	1.19e-11
D-6001639	1.804	2.656	5.056	77.869	63.154	34.672	4.20614	1.51e-08
D-6001640	3.001	3.451	3.277	81.061	76.922	70.093	4.55065	4.43e-14
D-6001641	6.415	2.951	4.086	71.158	63.113	50.317	3.77812	0.000779764
D-6001642	14.136	12.024	14.158	70.115	64.549	53.788	2.22462	0.737783
D-6001643	13.071	8.518	14.571	77.993	67.97	50.999	2.44535	0.59366
D-6001644	0.833	1.532	2.652	81.452	81.063	68.989	5.52722	6.97e-18
D-6001645	7.216	4.665	6.709	88.412	78.779	65.021	3.64263	1.3e-06
D-6001646	35.566	26.036	30.535	86.082	86.163	85.82	1.48585	0.00274091
D-6001647	249.982	149.264	183.557	90.381	81.907	78.158	-1.2185	3.35e-33
D-6001648	2265.11	1493.28	2092.94	66.745	78.796	101.286	-4.56717	3.05e-88
D-6001650	2.335	2.343	4.056	83.477	73.42	49.947	4.56528	6.38e-13
D-6001652	1.899	2.679	3.064	97.161	83.262	79.572	5.08784	1.83e-19
D-6001654	12.872	7.537	8.945	82.609	78.779	64.256	2.94229	0.0622455
D-6001655	16.653	13.619	15.087	111.215	98.885	81.644	2.68516	0.195128
D-6001656	0.437	1.207	1.114	88.653	82.439	77.62	6.49316	6.45e-24
D-6001657	2.405	2.213	1.532	91.575	92.801	89.038	5.47367	1.51e-16
D-6001658	1.538	1.91	2.351	90.355	79.252	69.15	5.36287	1.32e-23
D-6001659	1.735	1.596	3.416	79.854	77.026	68.206	5.05946	2.33e-20
D-6001660	0.209	1.732	2.931	85.431	75.822	68.092	5.55599	1.5e-21
D-6001661	0.269	1.653	2.403	95.302	87.361	76.63	5.90476	3.33e-29
D-6001662	0.41	2.262	1.74	87.468	80.209	72.723	5.7669	2.36e-25
D-6001663	0	0.982	1.165	72.416	71.37	59.198	6.56091	1.51e-31
D-6001664	17.057	4.829	10.029	48.958	70.662	68.185	2.55682	0.371286
D-6001665	0.71	1.306	4.521	94.488	93.362	89.782	5.40776	2.06e-15
D-6001666	0.381	1.404	2.187	105.989	80.797	75.185	6.04232	2.54e-27
D-6001667	0.149	1.298	1.798	82.387	79.61	65.612	6.13088	5.07e-32
D-6001668	0	1.621	2.245	93.296	82.778	76.394	6.02801	6.28e-29
D-6001669	0.317	0.584	1.212	87.01	77.696	63.76	6.75451	1.45e-34
D-6001670	4.826	2.918	4.04	90.389	79.404	64.088	4.31052	5.32e-12
D-6001671	11.835	7.17	7.355	84.128	82.512	63.683	3.12709	0.00390205
D-6001672	14.595	11.637	15.185	70.281	63.864	63.325	2.25326	0.852818
D-6001673	2.986	0	0	49.688	47.936	30.743	5.4245	4.65e-08
D-6001674	1.258	1.488	3.204	78.814	76.103	61.833	5.18629	3.89e-19
D-6001677	22.106	9.245	16.758	78.302	68.306	62.697	2.12116	0.637322
D-6001679	6.581	2.231	3.972	76.85	66.368	61.475	4.00073	3.07e-08
D-6001680	3.838	5.368	5.477	86.711	79.828	80.845	4.07426	2.57e-09
D-6001681	7.76	5.997	7.842	89.834	86.633	85.062	3.59775	2.01e-06
D-6001682	3.445	4.227	5.56	85.708	76.721	86.599	4.2339	3.8e-11
D-6001684	22.852	9.959	16.855	86.117	84.704	66.041	2.25365	1
D-6001685	34.85	13.117	27.58	93.72	77.656	79.215	1.72985	0.0717495
D-6001686	35.506	21.003	26.986	95.963	85.083	83.565	1.66408	0.0211264
D-6001687	12.735	11.404	14.06	82.022	85.466	94.233	2.77633	0.0895153
D-6001688	36.978	24.363	27.946	82.642	77.353	65.398	1.33589	0.000359661
D-6001690	7.136	4.34	8.012	97.331	92.192	91.788	3.8513	2.36e-08
D-6001691	16.307	11.64	11.82	86.196	80.369	73.056	2.59102	0.305654
D-6001692	7.144	2.39	7.998	90.823	78.7	92.764	3.90285	1.33e-08
D-6001693	1.883	1.732	1.199	67.396	73.114	62.76	5.39914	1.3e-11
D-6001694	0.866	1.593	4.413	69.864	66.368	77.268	4.95675	1.32e-10
D-6001695	5.667	4.588	7.364	92.359	94.852	95.468	4.00373	1.68e-09
D-6001697	30.832	32.087	32.378	73.86	72.395	65.665	1.15299	1.13e-05
D-6001698	33.593	33.826	34.951	87.142	82.535	96.622	1.37923	0.000506822
D-6001699	27.759	17.211	25.562	82.461	72.812	72.188	1.68923	0.0285612
D-6001700	2.926	3.499	6.336	90.723	80.142	87.205	4.33763	5.7e-12
D-6001702	54.574	30.845	38.114	84.298	87.195	78.719	1.01824	3.79e-06
D-6001703	5.567	5.406	6.698	101.833	86.644	101.437	4.03594	2.1e-09
D-6001704	1.483	3.001	6.234	106.022	92.758	104.102	4.82026	9.53e-17
D-6001705	8.947	7.056	10.788	75.89	66.355	66.267	2.96017	0.0182148
D-6001706	4.33	6.473	6.895	89.513	93.891	117.813	4.08891	4.58e-09
D-6001707	477.381	350.961	367.704	79.485	122.597	119.234	-1.8962	4.93e-44
D-6001708	22.824	22.543	23.946	86.653	78.91	81.29	1.83241	0.0768022
D-6001710	1021.57	478.653	753.282	62.768	116.312	129.355	-2.86912	3.42e-58
D-6001713	8.53	8.969	13.971	76.352	69.999	95.026	2.93912	0.0209546
D-6001714	522.477	293.078	408.407	84.211	120.517	130.018	-1.87041	3.73e-43
D-6001716	11.706	13.896	12.988	92.026	84.081	83.676	2.75091	0.13539
D-6001717	10378.9	3562.39	6535.14	109.162	382.809	568.483	-4.27121	3.83e-83
D-6001718	35.057	20.459	30.33	101.841	99.983	91.964	1.77492	0.0622601
D-6001719	19.176	13.958	17.646	82.341	74.706	85.926	2.2584	0.895273
D-6001720	34.145	24.864	35.169	81.029	68.318	95.025	1.37559	0.000734704
D-6001721	12.75	10.631	13.198	85.589	78.545	97.021	2.83572	0.0515367
D-6001722	21.017	14.476	19.313	82.002	85.286	86.261	2.2098	0.773352
D-6001723	4.493	2.631	3.643	97.628	90.533	76.099	4.61688	1.52e-12
D-6001724	12.346	9.919	11.298	92.065	84.824	100.085	3.04469	0.00742528
D-6001725	40	24.897	33.721	83.748	78.739	88.061	1.34514	0.000510465
D-6001726	2.547	4.218	7.138	96.919	77.377	116.71	4.38728	2.73e-12
D-6001727	15.575	10.604	10.715	75.707	71.943	93.462	2.70815	0.139822
D-6001728	3.889	4.771	4.955	79.486	76.261	84.402	4.14036	2.81e-09
D-6001729	3.396	5.468	3.245	79.624	64.188	65.764	4.11299	3.04e-06
D-6001730	6.158	5.84	6.639	92.394	83.897	97.73	3.87783	2.41e-08
D-6001731	7.519	7.156	8.588	86.981	82.347	91.435	3.48646	2.08e-05
D-6001732	4.028	4.014	7.697	94.438	84.646	103.998	4.16854	1.51e-10
D-6001733	48.109	28.569	41.509	73.437	82.892	87.912	1.04722	7.48e-06
D-6001734	6.773	8.012	9.758	77.898	69.645	93.29	3.29449	0.000412275
D-6001735	6.778	8.29	9.955	99.794	87.87	102.971	3.53772	1.15e-05
D-6001736	17.72	12.612	13.843	80.249	75.489	67.699	2.33849	0.888797
D-6001738	35.632	25.599	33.277	90.05	84.247	114.837	1.6132	0.0124126
D-6001740	283.313	154.325	207.177	97.301	92.865	104.299	-1.13078	3.56e-31
D-6001741	7.37	4.238	8.215	78.04	66.788	57.811	3.35347	0.00259232
D-6001742	695.723	393.53	478.891	75.421	121.281	150.201	-2.17644	4.89e-48
D-6001743	9.495	7.338	10.645	75.073	69.232	81.931	3.04134	0.011622
D-6001745	49.833	37.926	47.691	103.712	92.95	108.12	1.17	2.48e-05
D-6001746	16.508	10.259	21.215	288.13	267.111	205.318	3.98641	7.53e-10
D-6001747	10.647	11.428	8.138	238.01	244.433	197.311	4.49163	2.51e-13
D-6001748	0.256	2.748	4.387	102.29	90.472	102.93	5.32161	1.28e-24
D-6001749	19.37	17.612	19.742	68.715	63.017	67.034	1.80899	0.0666869
D-6001751	18.678	11.716	17.305	98.705	85.793	95.851	2.55512	0.312707
D-6001752	14.551	5.551	9.495	94.488	73.881	69.946	3.00922	0.00951339
D-6001753	1.259	1.39	5.131	90.63	86.037	84.663	5.06942	7.79e-18
D-6001754	0.835	3.074	5.321	97.018	90.552	103.476	4.97832	3.23e-18
D-6001755	2.82	3.096	6.258	106.777	91.477	103.729	4.63225	9.91e-16
D-6001756	2.57	4.366	7.556	90.919	83.749	99.837	4.24322	1.07e-10
D-6001757	2.912	3.284	6.342	95.286	86.671	76.161	4.36332	1.08e-12
D-6001758	13.673	9.959	15.967	90.203	75.526	83.234	2.6523	0.229792
D-6001759	20.618	13.008	18.012	80.795	82.365	80.578	2.23876	0.885909
D-6001760	3.963	5.266	8.601	124.038	105.04	128.229	4.32455	3.85e-12
D-6001761	23.314	15.832	24.751	94.048	83.363	103.96	2.1386	0.61844
D-6001762	3.301	3.855	3.559	96.678	85.479	85.906	4.64448	5.61e-15
D-6001764	3.138	3.464	4.797	76.572	81.888	74.45	4.35243	7.2e-09
D-6001765	5.86	5.291	7.189	84.703	80.246	79.058	3.73364	4.08e-07
D-6001767	2.62	2.87	5.564	77.641	67.2	71.452	4.28998	1.46e-11
D-6001768	382.648	225.57	301.772	86.511	96.32	82.876	-1.776	6.92e-42
D-6001769	43.587	24.433	42.657	78.306	84.903	83.778	1.15806	5.53e-05
D-6001770	6.949	7.869	8.853	86.791	83.597	78.62	3.39483	0.000246242
D-6001771	0.466	2.142	4.152	94.373	79.079	95.866	5.31552	1.06e-16
D-6001772	9.602	7	16.156	91.715	108.074	134.293	3.35016	0.000114196
D-6001773	1.739	3.958	8.863	112.44	93.005	116.415	4.46607	9.24e-14
D-6001774	3.427	5.886	8.878	104.612	97.378	107.874	4.09011	6.85e-10
D-6001775	11.159	8.077	12.89	90.781	83.369	83.597	3.00402	0.00997794
D-6001777	16.8	13.446	18.793	107.716	90.536	111.16	2.65745	0.188729
D-6001778	39.541	24.692	36.356	99.148	100.156	104.909	1.59658	0.0108739
D-6001779	5.34	6.241	10.664	99.265	83.708	93.684	3.63637	3.02e-06
D-6001780	9.305	13.977	12.822	86.372	86.737	102.972	2.93476	0.0359334
D-6001781	9.173	5.655	9.934	96.859	89.022	92.556	3.49099	1.05e-05
D-6001782	9.403	6.835	9.169	88.969	83.315	86.39	3.34768	0.000138014
D-6001783	25.453	11.709	22.558	80.355	75.36	76.907	1.96165	0.279918
D-6001785	6.881	7.327	10.54	125.459	115.872	136.311	3.93147	5.23e-09
D-6001786	2.804	2.683	5.573	96.832	89.454	87.99	4.63183	1.87e-15
D-6001787	40.612	26.055	33.873	89.212	84.547	86.026	1.36952	0.000627052
D-6001788	640.979	397.977	519.931	97.985	117.794	119.849	-2.21557	4.86e-49
D-6001789	1068.2	770.496	877.327	79.315	114.663	110.168	-3.15865	2.69e-65
D-6001790	238.668	167.116	201.357	79.52	92.603	90.26	-1.21035	3.76e-33
D-6001791	867.65	532.093	662.997	78.824	126.959	141.425	-2.57068	7.85e-55
D-6001792	242.47	113.016	173.244	67.276	82.047	67.928	-1.28316	4.17e-33
D-6001793	10.569	8.626	9.99	86.298	79.8	77.556	3.0614	0.00695488
D-6001794	18.402	11.619	11.032	73.503	75.113	65.098	2.38004	0.764909
D-6001795	9.02	6.916	9.193	88.998	80.189	76.36	3.28842	0.0004159
D-6001796	17.233	12.486	18.112	125.347	115.343	115.959	2.89841	0.0284422
D-6001797	12.821	8.509	13.388	97.928	90.34	87.383	2.98898	0.0118658
D-6001798	19.44	16.26	16.886	83.384	78.182	74.76	2.16796	0.594732
D-6001800	453.54	208.637	303.58	72.88	67.104	62.003	-2.25738	1.3e-48
D-6001801	2.34	1.077	4.472	81.429	76.961	74.009	4.88009	1.13e-12
D-6001802	3.959	4.7	6.02	77.927	76.194	68.128	3.92008	3e-08
D-6001803	27.225	20.22	15.044	74.429	69.983	66.256	1.75325	0.0474118
D-6001805	18.955	20.345	16.335	71.401	69.863	78.168	1.97965	0.19517
D-6001806	30.602	26.507	26.543	71.243	71.142	72.301	1.35972	0.000454874
D-6001807	22.987	10.285	18.052	69.864	61.965	69.472	1.97159	0.305748
D-6001808	5.068	5.995	6.641	92.441	86.087	93.855	3.94326	1.73e-08
D-6001809	29.955	17.162	31.743	99.963	97.161	95.057	1.88946	0.155012
D-6001810	6.415	4.303	9.874	80.861	72.386	75.214	3.4716	2.29e-05
D-6001812	44.412	28.559	39.342	93.27	89.192	76.638	1.20596	5.8e-05
D-6001813	9.015	8.922	11.658	91.738	81.765	98.705	3.20115	0.00134994
D-6001814	54.479	33.684	44.407	89.541	98.882	97.27	1.10769	1.46e-05
D-6001815	19.374	13.031	19.82	77.043	68.709	76.275	2.08786	0.45945
D-6001816	25.792	18.443	25.707	82.209	76.815	81.11	1.77956	0.0576962
D-6001817	28.97	19.556	22.465	67.165	65.716	74.875	1.54914	0.00667664
D-6001819	20.642	14.475	17.318	80.602	69.872	75.53	2.10768	0.492532
D-6001820	39.108	28.485	32.622	77.001	76.427	69.389	1.15274	2.98e-05
D-6001821	20.662	15.655	20.516	80.589	76.47	99.062	2.17197	0.659197
D-6001822	40.452	23.845	27.969	74.415	72.213	71.556	1.24165	0.000125312
D-6001823	36.514	23.865	32.029	84.11	79.148	97.236	1.49513	0.00383998
D-6001824	252.768	118.969	204.242	90.28	86.657	96.958	-1.07238	1.25e-29
D-6001825	20.322	14.013	17.685	98.389	85.991	89.689	2.39733	0.694158
D-6001826	28.5	22.355	25.602	78.21	78.05	75.237	1.59824	0.00867075
D-6001828	44.053	25.94	37.201	91.138	87.601	91.081	1.33175	0.000551969
D-6001829	25.141	19.147	24.377	85.358	77.246	85.458	1.85301	0.0993541
D-6001830	22.414	15.693	20.755	90.528	85.27	92.2	2.18676	0.701305
D-6001831	28.082	20.872	22.91	99.188	86.535	83.147	1.90352	0.139003
D-6001832	27.619	24.742	28.572	92.566	83.127	88.168	1.70494	0.0230611
D-6001833	52.732	36.164	47.148	96.234	93.946	106.73	1.12594	1.72e-05
D-6001834	385.535	286.484	340.54	94.651	113.317	104.231	-1.69746	7.27e-41
D-6001835	2.778	3.834	4.425	99.939	89.927	98.078	4.70499	1.48e-14
D-6001836	21.048	11.34	15.836	88.699	80.815	84.039	2.39439	0.637841
D-6001837	31.534	18.3	26.267	94.424	80.768	93.591	1.82041	0.0918153
D-6001838	24.092	15.19	23.18	76.286	71.889	96.143	1.96766	0.259555
D-6001839	1040.86	536.686	708.831	72.89	206.209	251.721	-2.10676	1.33e-46
D-6001840	896.605	616.536	639.01	78.597	200.07	262.568	-1.99145	1.43e-44
D-6001841	1047.78	592.776	761.475	69.064	109.697	96.073	-3.12761	2.43e-64
D-6001842	13.402	6.007	7.442	57.873	62.282	77.497	2.87978	0.0322732
D-6001844	43.298	23.382	29.499	95.114	101.385	84.541	1.54695	0.00758934
D-6001845	210.305	95.321	135.931	70.176	67.799	66.21	-1.11271	4.69e-30
D-6001846	41.076	26.722	35.146	82.925	80.718	73.864	1.20609	5.9e-05
D-6001848	11.987	8.091	11.132	81.907	72.225	68.543	2.83474	0.0436574
D-6001849	15.197	12.135	14.612	77.209	80.184	77.038	2.48254	0.528124
D-6001850	53.908	26.381	32.877	86.752	83.153	81.255	1.15015	5.36e-05
D-6001851	23.36	16.29	22.178	91.531	82.906	87.244	2.08142	0.438923
D-6001853	5.256	4.145	6.058	81.02	72.838	80.247	3.92038	5.98e-08
D-6001854	0.54	1.303	1.976	87.806	83.261	70.824	5.9839	2.9e-31
D-6001855	0	0.905	0	73.437	68.284	61.753	7.80796	1.67e-17
D-6001856	0	0.291	0.805	91.473	79.212	66.007	7.75069	1.85e-33
D-6001857	0	2.153	0	67.268	65.447	61.961	6.4966	3.45e-13
D-6001858	0.893	0.821	1.706	69.324	69.345	49.02	5.77696	8.2e-18
D-6001859	1.096	0	2.095	75.723	70.387	55.353	5.97903	8.33e-19
D-6001860	11.483	5.716	9.113	66.447	62.781	58.514	2.83482	0.0431057
D-6001861	3.135	3.425	4.243	93.06	88.672	84.142	4.62085	4.08e-14
D-6001862	8.41	6.169	6.805	86.528	84.626	75.438	3.52734	1.07e-05
D-6001864	1.713	2.149	2.976	99.895	79.04	68.875	5.1789	8.9e-20
D-6001865	0.655	2.323	3.693	94.214	84.36	94.721	5.35578	4.88e-23
D-6001866	3.263	3.701	6.236	87.215	81.001	83.198	4.25114	3.86e-12
D-6001867	2.227	3.279	3.518	95.686	90.979	88.492	4.92988	1.75e-18
D-6001869	1336.02	880.069	1147.6	79.171	198.25	198.588	-2.82098	4.17e-59
D-6001870	13.004	10.386	12.743	94.247	82.583	99.202	2.93334	0.0213105
D-6001871	27.355	19.918	24.159	71.759	73.348	63.518	1.54623	0.00574666
D-6001872	31.059	29.423	34.37	82.287	76.057	59.747	1.20115	3.36e-05
D-6001874	7.296	6.052	7.619	90.707	83.988	91.243	3.66471	1.2e-06
D-6001875	35.039	22.105	26.464	86.068	86.835	87.609	1.6396	0.0188562
D-6001876	12.989	3.984	11.032	79.689	66.144	47.762	2.78915	0.115794
D-6001877	18.041	9.959	14.611	91.618	79.544	79.982	2.55913	0.293923
D-6001878	299.595	113.404	194.395	82.048	92.942	99.29	-1.14697	8.31e-31
D-6001879	29.422	18.47	25.089	78.385	77.735	73.127	1.65127	0.0180115
D-6001880	15.538	14.993	14.846	86.566	89	81.844	2.50396	0.506393
D-6001881	8.135	8.571	9.361	88.918	88.192	69.472	3.24162	0.0010464
D-6001882	22.465	14.549	19.986	101.126	86.697	93.647	2.30389	0.949154
D-6001883	16.375	13.617	18.253	75.58	73.543	65.767	2.15508	0.577324
D-6001885	10.138	13.02	9.687	78.171	75.249	74.762	2.79633	0.115169
D-6001886	1.703	1.119	4.958	88.556	81.877	88.965	5.05871	5.04e-18
D-6001887	6.857	8.292	7.238	91.874	78.73	86.639	3.52222	3.65e-05
D-6001888	1.379	1.649	3.513	94.422	89.83	84.099	5.35782	1.57e-22
D-6001889	13.875	10.124	14.628	107.836	88.448	109.773	2.98602	0.0132786
D-6001890	54.167	41.368	43.213	98.202	93.136	88.606	1.01266	1.74e-06
D-6001892	29.343	22.058	25.529	84.804	71.898	70.524	1.56247	0.00796805
D-6001893	569.581	368.874	422.026	87.96	97.749	100.733	-2.24779	1.05e-49
D-6001894	17.057	7.001	11.701	84.948	86.697	59.18	2.69032	0.124001
D-6001895	50.345	24.652	35.671	87.984	77.78	79.365	1.14728	3.62e-05
D-6001897	366.709	148.775	281.43	68.616	76.874	66.715	-1.90895	1.91e-41
D-6001898	24.664	18.909	22.343	83.185	78.05	67.176	1.79288	0.0641295
D-6001899	18.048	17.126	17.115	98.103	83.149	86.576	2.35666	0.907539
D-6001900	18.502	15.609	17.507	109.317	96.127	97.857	2.55473	0.366043
D-6001901	19.007	18.561	20.456	93.074	86.276	79.998	2.16011	0.535454
D-6001902	36.803	33.86	35.303	93.88	85.651	79.815	1.29125	0.000221158
D-6001903	33.458	24.143	25.909	98.577	89.517	83.302	1.70034	0.0266225
D-6001905	34.818	24.874	26.818	101.415	89.79	79.921	1.64799	0.0150057
D-6001906	24.329	17.597	21.154	91.993	80.109	90.887	2.0597	0.377006
D-6001907	27.499	19.453	21.64	90.025	80.46	89.86	1.92427	0.166221
D-6001908	42.9	30.587	34.491	85.122	81.13	68.611	1.12106	1.3e-05
D-6001909	29.53	20.501	25.849	96.282	86.872	75.673	1.77016	0.0525548
D-6001913	2637.01	1477.29	1879.43	74.178	70.237	74.168	-4.77718	5.95e-92
D-6001914	9.566	9.612	7.055	89.488	103.244	97.375	3.46698	3.99e-05
D-6001919	17.235	9.282	12.585	91.569	87.075	86.971	2.76393	0.0756354
D-6001920	2.347	4.32	6.314	96.799	82.933	83.12	4.33946	6.86e-11
D-6001921	21.576	12.693	20.755	91.918	77.83	81.744	2.19232	0.755651
D-6001924	20.353	26.12	25.433	101.841	90.895	88.469	1.96739	0.155018
D-6001925	37.805	30.769	37.254	94.173	87.512	80.791	1.31044	0.000229223
D-6001926	48.852	28.67	40.355	90.338	86.598	99.734	1.23086	0.00011028
D-6001927	271.977	145.622	188.362	82.64	94.171	96.389	-1.14926	7.63e-32
D-6001928	4.096	4.665	8.448	90.084	82.617	105.373	4.014	5.07e-09
D-6001929	21.731	12.826	17.133	93.119	80.684	85.071	2.32423	0.865009
D-6001930	3.457	2.423	6.292	92.477	87.811	88.461	4.46428	1.95e-13
D-6001931	5.078	1.23	5.448	73.314	73.355	61.848	4.14835	5.78e-10
D-6001932	37.886	26.391	33.096	80.78	83.521	74.296	1.29296	0.000408255
D-6001933	3.451	3.753	5.196	91.127	81.888	91.678	4.41558	2.41e-11
D-6001936	16.179	11.908	14.919	84.377	75.324	90.198	2.53865	0.372538
D-6001937	57.265	27.146	33.585	79.583	78.657	89.532	1.07026	1.38e-05
D-6001938	0.627	1.939	4.064	93.765	89.333	85.301	5.33859	5.66e-24
D-6001939	0.921	1.574	4.359	80.03	71.013	77.942	5.06155	3.87e-19
D-6001940	53.995	44.991	41.532	96.063	96.545	101.393	1.06505	8.12e-06
D-6001942	3.926	5.676	10.289	103.506	91.894	115.376	3.96548	5.69e-09
D-6001943	41.633	15.321	33.945	93.208	83.65	66.948	1.42337	0.00495731
D-6001945	44.219	23.626	30.954	94.53	91.237	94.169	1.5025	0.00448854
D-6001946	57.731	26.942	42.369	92.603	93.153	98.344	1.16107	5.12e-05
D-6001947	20.634	16.495	17.669	81.531	70.418	60.366	1.95395	0.204121
D-6001948	28.347	22.403	25.27	80.836	87.08	78.306	1.69547	0.023008
D-6001950	7.946	5.827	7.188	85.82	80.384	86.83	3.59336	3.34e-06
D-6001951	31.956	24.017	30.734	91.778	89.127	85.351	1.61856	0.0111473
D-6001952	9.589	4.824	8.016	74.638	74.015	63.756	3.24324	0.000498023
D-6001953	4.875	6.082	9.158	85.247	78.219	92.445	3.6691	1.22e-06
D-6001955	12.534	13.628	13.064	85.606	80.443	71.689	2.5994	0.344877
D-6001956	514.972	311.906	494.095	84.543	87.779	83.103	-2.37062	9.57e-50
D-6001957	5.773	4.363	5.516	77.973	84.135	73.791	3.91349	4.04e-08
D-6001958	0.827	2.03	3.513	94.978	80.261	79.367	5.32017	1.37e-21
D-6001961	2.436	3.486	4.137	75.595	80.158	85.971	4.58639	1.03e-12
D-6001962	0.646	3.567	0	71.037	120.475	111.524	6.16748	4.15e-20
D-6001963	0.744	2.739	3.161	90.208	105.234	104.982	5.49817	5.41e-24
D-6001964	5.386	1.906	5.806	92.762	74.024	83.488	4.25578	1.85e-11
D-6001965	0.806	2.316	2.822	87.533	76.964	88.859	5.41288	3.26e-23
D-6001966	0.371	2.474	4.134	87.704	76.339	84.365	5.15294	2e-20
D-6001967	1.11	2.758	3.96	92.368	81.868	77.072	5.00413	1.36e-18
D-6001968	0.472	2.334	3.682	92.387	78.995	80.109	5.27594	1.13e-22
D-6001969	1.234	3.199	3.001	85.633	76.908	76.661	5.00738	2.95e-18
D-6001970	6.553	6.388	9.144	96.378	90.495	87.281	3.63367	1.74e-06
D-6001971	37.56	22.558	28.743	99.561	98.061	100.255	1.74506	0.0478447
D-6001972	272.135	121.587	182.76	73.301	67.895	56.266	-1.54569	8.02e-38
D-6001974	286.947	215.171	235.073	102.824	100.777	82.019	-1.36793	7.56e-36
D-6001975	1444.17	680.114	970.475	84.601	86.417	73.854	-3.65971	2.23e-72
D-6001976	0.728	4.184	4.172	102.374	91.571	110.597	5.06671	4.27e-18
D-6001977	1.55	4.026	4.529	91.099	77.131	95.636	4.70625	1.14e-15
D-6001978	13.392	9.264	15.137	80.222	79.467	79.085	2.65936	0.170685
D-6001979	22.488	16.46	18.914	105.435	94.062	95.752	2.35118	0.845609
D-6001981	39.554	26.258	34.838	84.485	84.123	83.793	1.32634	0.000339742
D-6001982	25.827	21.665	23.225	89.117	92.571	96.827	1.97758	0.229988
D-6001984	4.469	1.799	3.559	74.935	70.014	51.768	4.32281	9.45e-11
D-6001985	8.553	5.902	9.193	79.513	76.4	71.545	3.26565	0.000771317
D-6001986	4.393	4.33	6.795	82.9	73.439	69.22	3.86123	4.2e-07
D-6001987	5.412	6.758	9.358	78.753	74.072	76.192	3.41099	0.000155441
D-6001988	34.386	20.362	30.466	97.591	85.995	81.342	1.6364	0.0161739
D-6001989	1234.94	466.772	1070.23	83.058	98.948	164.282	-3.00084	1.26e-60
D-6001991	549.711	261.894	390.594	73.168	78.173	65.977	-2.46778	3.05e-52
D-6001992	36.462	14.676	17.419	76.988	64.315	66.476	1.59963	0.0242286
D-6001993	43.665	23.077	32.282	81.034	80.787	63.809	1.18808	5.39e-05
D-6001994	14.341	7.993	13.351	90.25	86.259	75.986	2.82276	0.0453532
D-6001995	9.02	6.455	9.193	94.001	82.005	93.558	3.44976	4.55e-05
D-6001996	44.013	31.948	35.681	87.474	86.579	87.012	1.22551	7.63e-05
D-6001998	26.81	13.059	17.9	86.896	82.411	78.443	2.10046	0.554915
D-6002000	7.629	6.746	10.224	89.828	80.862	86.756	3.38744	8.79e-05
D-6002001	48.315	32.118	37.402	84.22	83.299	73.419	1.03188	2.89e-06
D-6002002	450.586	280.164	362.481	85.411	91.165	92.841	-2.02067	5.87e-45
D-6002003	654.924	386.752	495.847	65.183	98.881	116.675	-2.45329	8.6e-53
D-6002005	540.933	240.998	355.422	78.834	150.763	205.167	-1.38737	5.78e-35
D-6002006	10.25	6.992	12.383	71.29	63.513	70.701	2.79415	0.0685554
D-6002007	30.952	19.838	28.355	82.42	80.322	87.638	1.66151	0.0224425
D-6002009	22.656	12.97	20.739	94.777	92.12	95.442	2.3245	0.849919
D-6002010	36.841	20.413	26.578	79.398	71.081	81.582	1.4689	0.00287762
D-6002011	32.704	22.037	27.874	89.653	83.485	93.717	1.69154	0.0268515
D-6002012	30.902	20.239	23.243	90.147	82.816	79.518	1.76307	0.0496506
D-6002013	34.586	21.962	29.078	90.932	79.762	97.467	1.64694	0.0180551
D-6002014	47.869	31.758	37.386	87.451	86.822	80.075	1.12011	1.54e-05
D-6002015	35.801	24.878	28.117	92.257	88.727	98.952	1.6565	0.0179868
D-6002016	22.208	11.245	21.27	81.449	83.812	90.941	2.227	0.907721
D-6002017	50.455	31.817	39.181	88.759	80.586	76.363	1.01653	2.54e-06
D-6002020	2252.11	1384.02	1795.77	79.749	156.018	168.936	-3.74651	4.04e-75
D-6002021	1508.01	1180.28	1266.32	96.375	123.319	127.668	-3.50901	1.45e-71
D-6002022	22.718	20.656	26.899	80.592	75.016	88.055	1.7938	0.0615642
D-6002023	11.426	9.037	14.045	109.365	92.801	89.627	3.07983	0.00532498
D-6002024	7.243	5.466	6.947	97.672	83.618	95.125	3.81359	4.62e-08
D-6002025	17.29	9.653	12.613	116.688	114.175	114.179	3.12471	0.00186043
D-6002026	14.014	11.571	15.564	97.657	89.873	86.672	2.73622	0.119125
D-6002027	3.519	5.593	6.929	89.481	86.373	105.406	4.13181	3.06e-10
D-6002029	21.711	16.779	19.124	87.08	79.536	76.516	2.07719	0.400493
D-6002030	6.355	5.379	8.636	84.51	84.509	86.738	3.65006	1.08e-06
D-6002031	32.873	27.654	31.603	95.004	91.105	88.268	1.57439	0.00595914
D-6002032	8.715	4.454	12.336	92.352	82.81	86.673	3.35965	8.14e-05
D-6002034	20.346	14.683	19.278	99.32	83.892	91.331	2.33776	0.876635
D-6002036	12.554	12.729	17.299	103.091	88.625	90.688	2.72936	0.143505
D-6002038	1.992	2.688	5.922	83.847	70.704	93.896	4.55014	3.87e-14
D-6002039	3.992	4.803	6.651	98.788	73.149	86.416	4.06378	1.34e-08
D-6002040	17.942	13.345	16.288	73.461	66.208	80.38	2.20948	0.753734
D-6002042	20.527	18.59	24.516	78.597	87.694	74.218	1.91819	0.158543
D-6002043	6.883	4.29	7.92	89.569	86.352	88.067	3.78915	7.66e-08
D-6002044	9.783	10.427	13.451	99.247	82.464	92.318	3.02507	0.0102145
D-6002046	41.736	31.212	40.091	120.416	475.247	565.483	3.36062	5.5e-05
D-6002047	3.491	3.758	4.731	81.488	70.226	76.9	4.25387	1.13e-11
D-6002049	14.433	10.18	12.411	75.929	71.002	83.141	2.63545	0.205722
D-6002050	22.504	19.132	19.596	78.712	73.756	75.693	1.89764	0.134587
D-6002051	293.744	185.551	254.027	82.274	113.997	94.518	-1.33447	7.13e-35
D-6002052	333.504	200.607	237.051	81.539	103.027	89.171	-1.49423	2.32e-37
D-6002053	398.638	278.747	326.918	74.528	96.613	90.356	-1.94132	9.85e-45
D-6002054	801.329	575.031	652.265	85.281	112.837	99.7	-2.76799	1.27e-58
D-6002055	21.834	14.981	18.387	80.985	79.338	80.374	2.12437	0.545713
D-6002056	6.938	7.211	9.002	74.243	71.191	65.887	3.19012	0.00188398
D-6002057	642.619	413.834	480.965	88.272	126.787	124.311	-2.17957	1.95e-48
D-6002058	455.396	360.956	370.691	66.691	99.636	92.828	-2.19547	4.48e-49
D-6002059	24.144	14.333	19.246	73.863	68.033	67.32	1.85772	0.116223
D-6002060	18.749	14.892	16.325	77.808	72.923	72.874	2.16187	0.597007
D-6002061	5670.95	2300.95	3508.1	71.655	255.262	295.734	-4.20455	2.62e-82
D-6002063	6.298	3.621	7.02	65.1	67.673	74.875	3.61548	0.00012667
D-6002064	9.873	7.332	11.517	86.37	75.889	81.878	3.08733	0.00393719
D-6002065	2.887	3.905	4.11	92.809	82.828	97.397	4.64603	1.52e-14
D-6002067	40.939	22.686	27.956	79.12	73.069	71.028	1.2853	0.000258044
D-6002068	26.03	21.104	24.297	85.684	86.039	78.929	1.81102	0.0640796
D-6002069	364.043	248.974	281.271	85.439	110.417	111.83	-1.53927	2.97e-38
D-6002072	313.605	149.828	199.872	72.834	80.428	80.441	-1.50498	3.76e-37
D-6002074	278.048	200.427	213.271	81.313	134.998	121.338	-1.03471	1.5e-30
D-6002077	966.118	377.435	658.022	68.805	62.056	44.17	-3.51543	2.45e-69
D-6002078	17.983	13.53	18.57	78.327	70.436	75.1	2.16016	0.605835
D-6002080	5.515	6.513	6.082	89.073	76.643	80.39	3.7642	3.02e-07
D-6002082	8.458	6.941	9.612	92.322	80.877	86.088	3.37376	8.03e-05
D-6002083	7.53	6.711	9.893	85.669	74.82	99.216	3.42757	9.07e-05
D-6002084	2.571	4.357	6.378	93.47	85.623	80.001	4.28302	2.66e-11
D-6002085	22.618	13.279	18.661	84.071	73.177	71.392	2.06715	0.441528
D-6002087	234.236	133.222	206.173	94.488	72.043	75.166	-1.24691	3.35e-32
D-6002088	230.22	123.394	208.533	84.135	89.687	90.087	-1.0909	2.96e-29
D-6002089	5.474	4.808	4.121	89.839	82.213	74.662	4.09812	3.71e-09
D-6002090	0.698	1.928	4.448	73.949	67.988	80.117	4.97165	1.19e-11
D-6002091	6.462	6.243	6.586	80.161	86.006	75.722	3.64814	9.56e-06
D-6002092	19.132	13.793	19.67	87.217	85.168	83.155	2.28049	0.963217
D-6002094	8.479	7.905	9.217	80.717	71.539	84.245	3.20742	0.00120796
D-6002095	13.38	11.284	11.363	90.516	80.256	81.812	2.80951	0.0744256
D-6002096	4.688	6.09	4.919	82.602	85.117	74.905	3.9499	1.05e-07
D-6002097	48.091	36.035	40.212	91.83	87.119	80.859	1.06316	5.15e-06
D-6002098	30.373	21.404	23.875	87.656	78.309	81.742	1.71114	0.0351549
D-6002100	526.027	359.935	388.469	92.904	119.582	122.849	-1.92617	2.2e-44
D-6002101	399.163	291.64	317.374	84.618	111.872	100.149	-1.76496	5.41e-42
D-6002102	33.512	26.193	30.729	84.838	69.722	78.61	1.36642	0.000499693
D-6002104	4205.51	1940.82	2916.37	92.495	468.686	600.761	-2.9634	9.73e-61
D-6002105	532.098	380.216	429.452	88.066	181.859	174.526	-1.59403	4.83e-39
D-6002108	11.663	9.702	12.009	72.829	73.636	70.341	2.6995	0.155676
D-6002109	12.667	16.634	13.497	83.265	82.65	63.231	2.42057	0.8258
D-6002110	6.915	6.362	7.508	98.266	84.315	86.22	3.69273	6.33e-07
D-6002111	1.22	1.683	3.885	82.41	84.634	91.488	5.25059	6.91e-15
D-6002112	1.312	1.408	2.786	84.684	74.06	59.394	5.30733	1.99e-19
D-6002113	0.478	0.879	2.231	90.862	86.884	68.521	6.09971	4.79e-29
D-6002114	0	1.285	2.372	83.574	71.846	71.671	5.9553	1.29e-19
D-6002115	2.689	4.33	4.111	94.653	77.988	80.427	4.50663	3.32e-13
D-6002116	1.614	2.722	3.597	85.431	71.164	73.835	4.85979	1.23e-16
D-6002117	8.161	4.588	9.819	89.387	89.452	70.684	3.46665	3.47e-05
D-6002118	8.6	7.094	6.423	95.405	76.479	81.711	3.51912	4.16e-05
D-6002119	15.654	12.564	11.456	67.849	75.889	71.847	2.4419	0.645583
D-6002120	1.217	2.72	3.544	96.975	82.303	76.044	5.09238	2.2e-18
D-6002122	15.806	9.571	14.457	93.052	92.275	87.294	2.77473	0.0650207
D-6002123	247.116	99.59	148.664	85.466	70.546	67.048	-1.15106	3.76e-31
D-6002124	3.409	1.568	6.081	85.955	81.919	74.881	4.45597	7.43e-12
D-6002125	263.531	89.508	188.634	75.47	81.382	76	-1.218	2.38e-31
D-6002126	32.333	15.132	24.536	80.241	76.438	77.949	1.70424	0.0395749
D-6002127	17.521	13.989	15.65	86.314	78.424	76.616	2.35544	0.861021
D-6002128	20.618	12.071	18.387	87.141	70.08	85.094	2.2461	0.918095
D-6002129	1.17	0	1.491	62.547	53.327	49.34	5.95462	4.14e-11
D-6002130	11.772	10.893	12.928	70.273	69.367	73.169	2.57979	0.32551
D-6002131	4.413	5.075	6.675	84.827	86.259	73.553	3.91964	1.24e-07
D-6002132	0	2.887	3.997	76.572	72.139	61.529	4.93204	1.89e-11
D-6002134	10.825	8.403	10.773	82.213	66.214	77.945	2.91549	0.0352302
D-6002135	33.642	16.336	19.842	75.393	69.362	66.279	1.59572	0.0164549
D-6002136	26.77	19.275	24.318	89.678	82.454	83.541	1.86137	0.112983
D-6002137	12.502	11.782	8.546	96.862	86.845	99.56	3.10896	0.00614701
D-6002138	40.902	23.618	29.433	91.645	88.623	95.482	1.55332	0.00781703
D-6002139	10.784	8.737	13.124	80.999	76.184	88.224	2.91013	0.0267975
D-6002140	5.712	5.763	7.863	98.107	93.599	103.608	3.93253	6.91e-09
D-6002141	1.579	2.905	2.873	99.838	85.483	99.283	5.27312	9.98e-20
D-6002142	5.988	6.569	7.042	100.801	96.127	91.685	3.88008	1.1e-07
D-6002144	43.596	27.593	33.147	80.119	71.482	64.364	1.04954	4.74e-06
D-6002147	28.533	12.3	20.59	79.281	75.841	68.28	1.86274	0.155547
D-6002148	0.563	1.925	3.691	105.997	88.853	92.407	5.53814	8.74e-26
D-6002149	2.077	3.822	4.274	82.657	71.981	76.45	4.50522	8.48e-13
D-6002150	15.574	11.179	14.826	78.873	74.975	88.77	2.54467	0.355227
D-6002153	44.766	20.256	35.994	89.55	95.007	83.471	1.40777	0.0022131
D-6002154	18.157	6.425	16.014	81.696	69.435	75.323	2.47972	0.513834
D-6002155	28.283	19.492	23.846	84.944	74.029	76.742	1.71855	0.0327054
D-6002159	37.558	30.973	34.336	74.476	83.943	79.854	1.21181	5.02e-05
D-6002160	12.92	11.244	13.568	96.485	86.432	98.434	2.89841	0.0328407
D-6002161	26.096	15.022	18.758	73.069	75.192	57.178	1.77861	0.0651778
D-6002163	5.591	6.101	5.963	81.954	73.392	67.061	3.65483	3.17e-06
D-6002164	3.058	4.443	6.357	107.945	97.188	84.121	4.38325	3.43e-12
D-6002165	3.256	6.739	6.636	92.583	82.269	84.75	3.96411	3.51e-08
D-6002166	22.535	22.597	23.709	83.117	88.638	85.034	1.8992	0.114779
D-6002167	19.453	9.237	15.189	90.494	81.238	63.375	2.42163	0.616681
D-6002169	28.958	16.139	26.25	92.244	87.38	92.691	1.93231	0.211532
D-6002171	33.008	21.615	27.209	75.386	80.839	90.05	1.5895	0.0110371
D-6002173	1313.88	502.298	876.857	53.201	90.718	105.894	-3.43029	1.12e-67
D-6002174	20.179	14.631	16.344	68.732	72.801	75.214	2.08303	0.438751
D-6002175	0.44	2.177	4.416	94.099	83.476	96.454	5.28345	2.98e-23
D-6002176	0	2.561	3.743	97.778	87.124	106.744	5.53114	1.99e-23
D-6002177	22.732	13.8	14.972	83.119	76.874	74.751	2.18827	0.730923
D-6002178	8.295	7.021	9.088	102.554	89.859	95.646	3.56101	8.74e-06
D-6002179	17.203	8.714	15.514	81.482	67.265	84.72	2.49435	0.399732
D-6002181	41.927	20.909	33.196	90.886	90.498	73	1.40539	0.00155961
D-6002182	31.98	17.934	26.665	90.138	81.034	77.247	1.69772	0.0315549
D-6002185	25.596	23.549	26.818	93.843	88.696	93.941	1.86377	0.0924352
D-6002186	17.022	11.877	15.573	95.049	85.664	88.271	2.59647	0.262487
D-6002188	10.668	7.505	8.794	77.838	73.439	65.836	3.00904	0.0249134
D-6002189	5.366	6.129	9.193	82.105	78.955	81.463	3.55106	1.75e-05
D-6002192	2283.03	1549.1	1722.66	66.868	151.604	184.031	-3.78665	6.9e-76
D-6002193	223.671	161.746	191.259	82.283	92.842	92.59	-1.10705	1.32e-31
D-6002195	10.154	6.874	14.156	73.612	67.463	77.02	2.80596	0.0603281
D-6002196	10.888	8.386	10.322	75.584	80.508	70.262	2.93498	0.026693
D-6002199	1.628	3.494	2.765	99.696	84.854	101.722	5.18123	1.2e-20
D-6002200	30.909	24.442	26.034	88.103	85.851	79.274	1.63757	0.0130516
D-6002202	14.14	12.672	12.88	93.61	81.871	86.275	2.72121	0.134449
D-6002203	695.717	388.223	485.834	82.938	138.112	146.457	-2.0947	9.3e-47
D-6002204	214.687	135.632	161.541	76.154	77.942	64.946	-1.22453	7.62e-33
D-6002209	10.428	10.637	12.851	109.734	97.787	105.915	3.20802	0.00121542
D-6002210	8.078	7.63	9.605	95.042	81.878	87.761	3.38615	0.000106666
D-6002213	24.773	16.846	17.289	69.299	63.361	46.046	1.601	0.0097194
D-6002215	2.727	2.823	1.737	84.236	75.916	53.487	4.87313	7.34e-14
D-6002216	27.588	16.569	21.478	89.648	76.591	78.335	1.89769	0.159692
D-6002218	0.849	1.757	4.056	98.46	81.553	92.61	5.35417	6.66e-21
D-6002219	0.811	2.426	4.263	96.022	90.317	103.403	5.27117	3.63e-22
D-6002220	37.138	20.566	23.432	88.484	85.585	83.271	1.66523	0.0237049
D-6002222	37.113	26.068	30.503	121.336	108.905	109.17	1.85713	0.105436
D-6002223	10.811	9.849	11.68	95.881	90.4	83.351	3.05948	0.00589121
D-6002224	194.842	121.482	145.271	83.848	83.501	60.938	-1.01577	2.85e-30
D-6002225	25.508	16.729	18.415	75.457	69.026	55.089	1.71823	0.0316148
D-6002226	25.504	17.599	22.857	87.18	72.487	61.647	1.74639	0.0418012
D-6002227	31.002	19.434	22.493	71.962	67.918	58.839	1.44613	0.00184341
D-6002228	22.054	10.424	15.208	81.821	79	71.618	2.28514	0.931137
D-6002229	28.64	22.723	24.167	89.504	81.841	78.146	1.72383	0.028768
D-6002230	17.471	11.298	16.129	102.906	90.342	106.386	2.7384	0.0933485
D-6002232	35.731	17.887	32.266	90.933	85.551	88.414	1.62494	0.017866
D-6002233	0.323	1.932	2.264	81.953	74.627	84.118	5.73414	1.35e-24
D-6002234	0.938	2.301	3.385	97.419	90.011	93.34	5.4049	2.72e-22
D-6002235	345.164	250.504	298.626	94.995	151.118	162.5	-1.13001	6.62e-32
D-6002236	283.752	209.974	239.589	90.33	118.27	128.175	-1.12264	7.37e-32
D-6002237	9.406	7.758	13.015	106.791	94.557	97.154	3.30599	0.000305554
D-6002238	8.542	7.32	10.883	90.624	84.222	87.62	3.29464	0.000295912
D-6002239	10.616	7.373	11.536	100.345	96.801	97.973	3.32116	0.000165909
D-6002240	7.416	9.244	5.181	92.637	84.732	72.478	3.51575	6.48e-05
D-6002241	19.013	15.744	17.176	96.568	84.585	94.655	2.40887	0.710407
D-6002242	41.321	28.012	30.477	82.744	82.315	74.054	1.26041	0.000151486
D-6002243	9.567	5.172	11.685	99.166	84.069	81.138	3.32251	0.00012946
D-6002244	10.095	7.947	11.003	89.479	78.418	86.78	3.13217	0.0024389
D-6002246	42.965	29.111	41.37	92.368	95.551	96.177	1.32435	0.000379597
D-6002247	24.764	15.762	22.024	89.215	90.009	80.329	2.05289	0.393574
D-6002248	27.667	22.722	26.087	82.128	77.707	78.933	1.64249	0.014124
D-6002249	17.904	15.968	17.611	95.621	86.47	85.567	2.37815	0.821053
D-6002250	12.481	7.088	10.993	89.661	74.047	95.335	3.08326	0.00333076
D-6002251	37.725	24.552	32.632	83.223	79.253	81.547	1.36237	0.000617737
D-6002253	15.464	14.701	19.372	94.088	147.076	157.058	3.00692	0.00950559
D-6002254	9.062	9.843	12.828	95.073	111.848	112.925	3.3332	0.00023142
D-6002255	11.784	6.303	8.379	92.304	89.403	82.76	3.32073	0.000273742
D-6002256	4.896	4.209	6.492	92.227	88.44	94.117	4.1387	3.31e-11
D-6002259	208.749	212.37	189.956	78.076	100.675	73.383	-1.27715	2.38e-34
D-6002260	859.778	347.658	650.461	104.909	171.22	197.388	-1.97218	1.13e-43
D-6002261	5.818	4.855	7.412	100.702	90.668	88.758	3.953	6.97e-09
D-6002262	18.137	13.118	14.424	99.911	94.681	82.751	2.60199	0.264705
D-6002263	22.579	15.152	19.797	92.353	87.142	75.533	2.14826	0.590956
D-6002265	18.596	15.066	20.508	82.851	73.589	65.86	2.03688	0.3348
D-6002266	15.534	13.166	17.686	92.942	85.506	84.13	2.50091	0.474434
D-6002267	11.926	12.285	12.717	81.185	69.413	74.106	2.60514	0.314269
D-6002268	27.988	20.688	23.161	83.229	79.529	82.799	1.77322	0.0557465
D-6002269	3.259	2.142	2.669	80.052	76.909	89.247	4.93065	1.11e-16
D-6002270	1.329	3.145	4.597	94.416	89.097	95.338	4.94163	4.68e-17
D-6002271	10.169	9.204	10.238	102.381	94.273	84.749	3.2483	0.000851662
D-6002272	13.571	9.513	10.703	90.263	82.994	94.415	2.98581	0.0156323
D-6002273	5.915	3.048	6.631	80.41	77.68	79.342	3.92819	2.28e-08
D-6002274	10.532	7.998	8.093	79.575	76.701	77.37	3.13344	0.00299918
D-6002278	18.306	10.287	14.942	95.179	88.665	99.527	2.70236	0.110434
D-6002279	16.903	12.8	16.73	100.049	91.976	103.141	2.66823	0.171651
D-6002280	46.749	22.805	26.381	90.178	82.538	85.218	1.42684	0.00245575
D-6002282	18.411	11.098	17.147	71.58	67.988	53.162	2.04638	0.383428
D-6002285	988.483	948.671	919.957	100.363	137.782	144.977	-2.89867	2.88e-61
D-6002286	4.675	7.481	9.193	79.642	77.265	84.611	3.49971	3.3e-05
D-6002287	25.518	15.222	19.505	96.378	86.191	85.959	2.1561	0.645136
D-6002288	6.125	5.117	5.92	84.774	81.301	80.837	3.84647	2.91e-08
D-6002289	24.214	16.048	21.437	78.431	70.984	66.6	1.80776	0.0785164
D-6002293	10.204	7.358	7.729	111.805	102.683	90.724	3.59296	3.71e-06
D-6002295	220.368	87.104	167.951	32.912	55.552	58.613	-1.69262	1.15e-38
D-6002297	6.388	3.265	4.521	71.582	56.606	45.935	3.61851	0.000173569
D-6002298	8.38	5.14	8.897	67.61	56.416	46.564	2.9277	0.0976233
D-6002299	53.17	25.495	32.214	76.326	81.615	78.627	1.09325	1.93e-05
D-6002300	21.121	12.631	18.163	119.28	107.187	112.609	2.70731	0.122086
D-6002301	5.081	4.773	6.474	88.931	88.152	83.768	3.99756	2.64e-09
D-6002302	17.702	12.252	15.238	92.959	81.428	89.758	2.54711	0.342061
D-6002303	3.742	4.098	7.264	109.432	105.742	111.99	4.43674	5.38e-13
D-6002305	9.893	10.025	8.95	82.559	80.926	63.542	2.97519	0.0208196
D-6002306	37.462	35.506	35.494	73.091	78.768	68.482	1.02253	1.95e-06
D-6002307	21.009	13.907	17.625	93.014	90.217	88.929	2.37287	0.759856
D-6002308	43.451	25.529	34.378	76.106	77.213	63.234	1.06705	8.32e-06
D-6002310	2.975	3.345	6.737	92.496	85.75	84.748	4.33182	7.65e-12
D-6002311	0.838	2.313	3.915	96.345	105.599	96.962	5.40206	2.52e-20
D-6002312	255.692	156.088	197.628	89.865	81.104	89.384	-1.22693	2.56e-33
D-6002313	243.753	171.638	192.856	86.144	86.254	72.436	-1.31284	6.75e-35
D-6002315	1.69	3.498	5.381	72.846	93.405	105.206	4.68242	1.93e-14
D-6002317	16.719	17.157	19.934	100.3	91.019	96.049	2.41689	0.741363
D-6002318	5.95	5.94	6.129	94.607	84.704	80.441	3.84932	7.64e-08
D-6002320	10.934	5.767	11.701	94.24	89.385	91.057	3.27356	0.000280785
D-6002321	40.745	25.202	31.77	81.29	82.772	82.118	1.33301	0.000436523
D-6002322	346.042	235.221	318.266	88.37	93.246	95.692	-1.69767	3.57e-40
D-6002323	12.492	7.923	11.357	90.388	75.869	78.369	2.94463	0.0144686
D-6002324	12.306	5.871	13.355	88.249	101.016	81.335	3.10115	0.00465399
D-6002325	10.103	12.216	13.974	97.227	82.661	83.353	2.85852	0.0590384
D-6002326	16.403	14.203	18.899	84.411	80.069	73.321	2.26404	0.862148
D-6002327	19.504	9.331	22.362	97.558	92.111	97.914	2.48978	0.416349
D-6002328	25.369	16.495	19.423	94.587	80.592	86.345	2.09324	0.471091
D-6002329	7.929	6.866	9.21	81.568	78.697	84.567	3.35022	0.000113577
D-6002330	6.556	6.277	7.915	86.061	77.331	85.284	3.58303	3.2e-06
D-6002331	12.581	11.124	11.24	94.91	96.456	82.988	2.97277	0.017638
D-6002332	10.255	8.037	7.742	99.97	92.834	100.179	3.4922	6.32e-05
D-6002333	1.998	3.415	5.577	96.639	89.687	94.987	4.67753	9.26e-16
D-6002334	2.51	5.581	6.662	100.408	89.037	84.91	4.21669	4.35e-10
D-6002335	16.943	10.969	17.587	120.237	114.383	128.596	2.99684	0.0109257
D-6002336	5.758	5.642	10.098	76.621	74.352	89.603	3.48404	1.79e-05
D-6002337	3.742	7.049	7.718	103.502	87.288	111.99	4.03175	6.74e-09
D-6002338	7.862	7.967	10.742	87.904	74.228	83.569	3.20883	0.00125745
D-6002340	5.006	4.463	5.588	85.873	77.661	75.245	3.9869	1.55e-09
D-6002341	2.232	2.71	2.843	110.288	98.933	88.411	5.25615	1.83e-22
D-6002342	7.9	5.172	7.161	92.692	88.585	81.931	3.70122	6.23e-07
D-6002343	40.77	25.782	33.687	92.642	85.213	74.994	1.33481	0.000407173
D-6002344	44.673	29.592	39.925	100.36	89.544	89.762	1.29225	0.000224078
D-6002346	1676.82	687.556	1174.12	74.287	175.297	242.049	-2.84748	4.6e-58
D-6002347	24.873	17.121	22.064	85.658	66.597	59.618	1.7257	0.0358001
D-6002349	12.171	11.198	13.31	81.573	79.424	79.313	2.71177	0.145395
D-6002351	12.027	12.049	10.555	91.373	79.722	83.076	2.87556	0.0540111
D-6002352	46.681	22.096	26.718	85.283	89.336	90.217	1.47157	0.00452731
D-6002353	58.93	28.509	41.414	90.957	83.956	89.115	1.03495	6.39e-06
D-6002354	515.503	261.511	345.887	83.22	159.853	211.276	-1.30535	2.06e-33
D-6002355	31.33	20.404	24.553	90.88	85.768	77.489	1.73606	0.0391177
D-6002356	282.641	215.777	245.157	74.594	115.223	82.551	-1.44891	5.98e-36
D-6002359	18.258	10.079	12.295	81.017	90.227	80.051	2.6286	0.206204
D-6002360	8.464	5.841	7.051	85.524	72.323	80.441	3.47981	2.75e-05
D-6002361	16.915	13.409	17.89	89.368	78.889	95.758	2.45302	0.570815
D-6002362	16.585	10.128	15.146	99.319	94.399	90.523	2.76342	0.0772351
D-6002363	1205.94	935.079	1024.48	81.289	217.686	234.327	-2.5694	4.52e-55
D-6002366	29.682	24.302	29.835	78.542	84.892	68.622	1.46909	0.00234218
D-6002367	24.229	20.003	18.543	76.46	72.131	64.044	1.76007	0.0392336
D-6002368	13.016	10.509	12.859	88.937	82.534	82.826	2.80504	0.0766849
D-6002369	1.814	2.92	6.642	97.389	76.304	87.577	4.52111	6.57e-13
D-6002370	245.191	129.498	172.77	74.88	89.313	78.593	-1.17306	2.68e-32
D-6002371	1718.3	1425.39	1416.53	76.691	175.959	142.666	-3.52802	7.13e-72
D-6002372	3.145	4.896	10.477	94.892	87.432	104.122	3.95104	2.84e-08
D-6002373	30.568	18.045	24.138	91.958	88.384	89.119	1.88899	0.147381
D-6002375	266.878	169.743	192.573	83.466	90.084	89.419	-1.2586	9.04e-34
D-6002378	16.933	13.804	13.38	95.976	81.251	82.178	2.55572	0.382519
D-6002382	39.334	26.744	35.738	82	77.055	80.027	1.23152	8.87e-05
D-6002386	29.143	17.62	30.409	87.33	93.136	83.821	1.77592	0.068726
D-6002387	592.737	605.093	761.782	73.402	239.68	284.375	-1.71366	3.59e-41
D-6002388	36.99	27.173	33.242	94.993	91.766	89.83	1.50565	0.00334882
D-6002389	7.216	7.775	9.314	87.809	77.788	96.92	3.43292	5.6e-05
D-6002390	4.213	3.661	5.963	82.845	77.082	85.598	4.14897	8.16e-10
D-6002391	11.651	9.279	10.855	78.913	81.943	85.422	2.95375	0.0188375
D-6002392	14.592	10.564	13.409	78.283	79.653	79.398	2.62146	0.229209
D-6002393	12.071	11.226	13.372	103.605	101.645	88.255	3.00065	0.0127785
D-6002394	11.347	8.929	11.983	95.009	96.645	102.917	3.19072	0.00122483
D-6002395	13.129	10.639	15.175	90.223	86.805	90.792	2.78173	0.0755721
D-6002396	14.067	11.766	15.128	95.621	84.01	91.18	2.72487	0.129749
D-6002397	3.464	4.143	5.295	84.535	62.422	87.288	4.18203	4.18e-09
D-6002398	0.372	2.933	3.587	86.526	77.307	85.535	5.1766	2.74e-21
D-6002399	0.331	1.52	3.579	97.83	83.696	84.586	5.61416	3.14e-24
D-6002400	1.247	2.623	3.405	84.275	73.078	77.223	5.01039	2.28e-17
D-6002401	3.817	4.014	6.808	80.401	76.584	82.023	4.02889	1.69e-09
D-6002402	39.753	16.54	33.87	75.328	80.771	85.158	1.41993	0.0027119
D-6002403	11.653	10.229	11.441	67.708	67.985	68.452	2.6149	0.267155
D-6002405	5.164	4.751	6.832	80.72	74.773	70.693	3.7553	2.88e-07
D-6002407	10.027	5.032	6.968	97.212	94.879	93.401	3.69592	7.37e-07
D-6002408	8.445	5.085	9.193	97.704	81.577	89.427	3.56364	5.09e-06
D-6002409	28.654	20.246	23.093	136.503	135.35	131.556	2.48627	0.471968
D-6002410	2.353	3.464	4.797	119.129	114.058	122.289	5.06532	4.27e-16
D-6002411	3.399	3.739	5.271	138.446	130.627	124.032	4.98512	3.92e-20
D-6002412	64.888	32.414	53.951	303.501	279.135	191.106	2.35487	0.753048
D-6002413	29.925	14.422	24.298	177.202	156.668	109.308	2.69061	0.116085
D-6002414	28.486	10.483	18.871	128.697	121.549	98.317	2.59122	0.279137
D-6002415	39.449	24.787	29.419	181.452	160.938	155.668	2.41085	0.659662
D-6002416	0.918	3.259	4.847	166.721	145.401	141.131	5.64994	7.71e-27
D-6002417	1.063	2.811	3.215	152.024	136.593	144.555	5.93261	4.23e-30
D-6002418	2.03	2.179	3.878	130.995	123.67	85.905	5.39568	2.59e-20
D-6002419	0.36	2.538	7.64	181.433	164.094	195.223	5.68089	2.31e-28
D-6002420	15.652	12.785	16.399	160.793	152.104	146.441	3.35674	0.000123757
D-6002421	33.495	19.542	29.662	175.896	142.568	161.81	2.53787	0.346562
D-6002422	16.717	7.69	14.056	160.667	132.972	142.282	3.50242	6.71e-06
D-6002423	4.117	4.521	5.584	181.759	154.476	138.044	5.05924	2.02e-20
D-6002424	3.133	5.242	8.347	153.976	151.936	135.186	4.72103	3.5e-15
D-6002425	4.204	3.868	8.301	142.865	125.17	113.145	4.54083	4.35e-14
D-6002426	6.613	6.314	10.174	164.971	137.115	113.05	4.16738	5.88e-11
D-6002427	6.367	4.101	8.517	142.874	118.044	97.085	4.23682	1e-10
D-6002428	3.426	4.585	3.572	151.728	127.755	127.67	5.13513	1.4e-18
D-6002429	4.92	6.036	6.686	181.276	146.081	156.955	4.77861	1.2e-15
D-6002430	2.675	3.791	5.249	176.555	156.69	147.352	5.35804	8.46e-25
D-6002432	23.638	19.81	26.537	146.101	129.44	130.348	2.53592	0.405513
D-6002434	27.971	17.274	23.919	168.477	165.881	131.498	2.75174	0.0948106
D-6002435	33.873	16.802	34.147	216.543	216.895	196.679	2.89307	0.020951
D-6002436	9.349	13.909	15.881	153.061	137.758	159.028	3.52265	1.54e-05
D-6002437	18.607	14.486	23.705	158.782	164.179	147.715	3.05076	0.00715385
D-6002438	14.79	13.607	16.384	160.177	138.082	125.473	3.24211	0.000859674
D-6002439	28.762	27.031	33.884	173.724	161.116	186.196	2.53853	0.41214
D-6002441	3.207	3.689	5.107	190.832	169.408	135.227	5.36697	1.63e-17
D-6002442	1.397	3.855	3.559	173.956	177.204	139.006	5.79734	5.76e-21
D-6002444	13.121	11.87	16.437	173.998	157.858	167.247	3.59056	4.43e-06
D-6002445	2.267	2.503	6.931	188.605	181.487	182.49	5.56112	9.48e-26
D-6002446	1.422	2.617	5.637	192.03	175.773	182.835	5.83011	1.27e-29
D-6002447	4.98	5.247	8.903	163.885	147.093	137.683	4.5515	2.6e-15
D-6002448	3.984	4.888	7.445	194.215	176.622	170.992	5.05313	1.43e-20
D-6002449	11.225	7.222	10.645	160.53	143.621	153.682	3.97599	8.87e-10
D-6002452	19.889	19.108	21.75	168.98	156.77	131.852	2.91315	0.030677
D-6002453	29.976	22.326	29.096	150.668	160.155	134.83	2.45281	0.582304
D-6002454	26.645	17.694	22.995	155.59	153.113	135.371	2.72134	0.107956
D-6002455	18.687	12.58	13.935	180.635	158.368	160.212	3.46512	2.44e-05
D-6002456	30.563	16.068	22.945	138.517	129.631	118.268	2.47344	0.452325
D-6002457	4.124	4.363	5.779	137.233	126.629	112.405	4.72081	1.17e-15
D-6002458	8.374	13.153	12.489	170.952	152.298	149.594	3.79696	3.23e-07
D-6002459	43.839	13.943	35.854	164.835	126.122	145.408	2.22036	0.982162
D-6002460	2.887	1.77	1.226	141.669	121.575	100.005	5.94754	7.39e-18
D-6002461	16.106	9.925	12.215	132.128	123.746	83.955	3.15133	0.00144457
D-6002462	30.281	19.918	24.264	175.351	158.797	142.144	2.6772	0.15167
D-6002463	351.889	144.489	296.837	110.643	131.11	135.28	-1.07302	5.56e-30
D-6002464	16.458	11.182	17.096	139.677	127.45	96.827	3.02416	0.00884062
D-6002465	1.339	3.285	3.981	124.693	126.209	92.788	5.3193	7.55e-18
D-6002466	5.743	6.412	6.494	171.601	154.379	143.183	4.6527	2.11e-16
D-6002467	21.802	11.502	22.336	188.651	175.584	137.53	3.17275	0.000936203
D-6002468	3.692	2.47	5.559	160.105	154.345	122.758	5.22079	4.09e-20
D-6002470	2.666	3.037	4.044	181.318	160.568	155.502	5.67283	4.26e-28
D-6002471	10.797	6.994	10.527	163.66	157.123	172.089	4.12128	4.1e-11
D-6002474	41.832	26.142	37.061	107.457	119.933	88.006	1.58627	0.0092592
D-6002475	31.797	21.785	26.718	80.507	83.381	65.673	1.51537	0.0075178
D-6002476	7.13	5.248	9.579	127.727	114.525	90.63	3.92207	8.28e-09
D-6002477	21.447	21.966	28.353	116.712	110.222	77.768	2.08598	0.386992
D-6002478	20.724	14.981	17.915	136.033	136.83	107.226	2.82542	0.0545638
D-6002479	16.931	11.746	12.376	165.983	155.802	137.162	3.48267	2.52e-05
D-6002480	0.96	2.759	3.209	155.065	146.704	121.838	5.93353	2.61e-30
D-6002481	4.017	4.107	6.824	135.046	147.243	110.733	4.71631	1.29e-15
D-6002482	63.081	30.907	50.405	115.938	103.604	74.662	1.0268	6.85e-06
D-6002483	16.564	12.031	13.698	131.874	127.909	111.694	3.13469	0.00294935
D-6002484	0.486	2.462	3.615	155.117	135.37	145.174	6.05206	5.68e-33
D-6002485	0.7	2.255	3.717	158.065	135.739	142.127	6.0292	6.91e-32
D-6002486	0.751	2.878	4.145	157.244	147.361	136.445	5.82559	5.42e-29
D-6002487	0.839	1.235	2.138	149.612	140.614	136.086	6.66024	7.13e-38
D-6002488	0	2.294	2.31	147.455	134.061	132.033	6.4881	7.7e-33
D-6002489	0	2.439	2.251	126.539	114.396	98.773	6.17765	5.14e-24
D-6002490	0.352	3.886	3.588	135.255	130.52	128.401	5.65388	3.05e-22
D-6002491	1.122	2.477	3.144	160.633	144.521	149.582	6.07486	5.7e-30
D-6002492	1.237	1.28	3.94	167.486	158.714	129.943	6.14182	3.57e-33
D-6002493	0.328	1.811	3.656	144.558	129.604	126.159	6.10947	9.77e-34
[truncated: 2,185 more rows]

## Sheet: Table S8
Table S8. The up-expressed genes of D-6 cultured in IPP and glucose.
Gene_ID	Glucose_1	Glucose_2	Glucose_3	IPP_1	IPP_2	IPP_3	log2FC	P value
D-6000001	54.436	29.204	43.986	381.191	336.253	398.476	3.12821	0.00130394
D-6000002	52.093	41.703	56.022	309.066	287.278	284.581	2.55578	0.362061
D-6000003	28.5	22.691	30.024	378.614	349.097	371.884	3.75903	2.46e-07
D-6000004	5.241	7.196	9.245	235.888	209.436	190.059	4.87286	5.86e-19
D-6000005	2.054	6.928	8.721	305.137	269.06	239.795	5.52271	8.46e-26
D-6000006	11.045	13.414	16.886	264.663	245.266	244.766	4.19001	1.72e-10
D-6000007	1.082	5.477	13.79	249.436	218.051	222.358	5.08304	3.67e-18
D-6000008	5.717	8.663	9.854	248.424	236.669	204.444	4.83035	2.45e-18
D-6000013	68.924	66.664	95.686	307.437	271.806	255.597	1.85188	0.0904401
D-6000014	66.344	73.889	104.982	307.768	281.356	291.022	1.84368	0.076978
D-6000015	4.239	9.379	10.801	296.494	254.112	232.266	5.00253	3.85e-20
D-6000017	22.881	19.068	27.606	254.284	227.195	224.742	3.34384	0.000106522
D-6000019	85.039	44.708	66.272	256.021	244.219	211.053	1.85943	0.127396
D-6000020	21.78	18.831	22.733	308.301	278.029	243.151	3.71087	4.57e-07
D-6000021	13.739	17.715	21.215	277.315	248.255	252.587	3.88496	1.75e-08
D-6000022	1.747	8.796	13.351	283.405	254.303	272.217	5.08289	3.91e-21
D-6000023	1.282	10.352	12.338	299.048	270.683	299.978	5.18094	1.3e-21
D-6000024	4.51	13.555	21.068	265.629	227.02	285.982	4.31438	1e-11
D-6000025	2.963	4.822	10.451	281.294	248.291	207.136	5.33603	2.01e-23
D-6000026	4.996	4.086	5.657	175.779	152.927	107.226	4.88611	4.77e-15
D-6000027	46.11	36.111	40.117	247.926	230.274	224.405	2.52181	0.41717
D-6000028	23.253	23.852	25.537	263.877	248.853	225.116	3.34439	0.000217541
D-6000029	17.663	16.107	21.507	207.448	186.173	207.83	3.44362	3.42e-05
D-6000030	76.287	51.887	64.74	243.399	226.729	177.669	1.74757	0.0395072
D-6000031	2.792	8.962	15.133	261.93	241.195	245.587	4.79927	5.73e-18
D-6000032	9.622	7.193	8.427	229.241	210.515	189.868	4.64043	7.1e-14
D-6000033	15.773	10.528	13.79	210.528	213.326	166.788	3.88083	2.42e-08
D-6000044	138.908	100.159	110.546	299.773	256.431	255.25	1.21474	5.32e-05
D-6000047	5.615	9.789	12.613	243.958	224.829	231.836	4.64412	1e-15
D-6000048	0	5.279	5.317	182.025	156.141	145.268	5.51133	6.59e-20
D-6000049	0.568	9.534	17.181	254.259	210.249	252.781	4.71633	3.08e-16
D-6000050	5.071	5.383	7.951	146.337	166.85	138.839	4.61801	8.22e-14
D-6000051	3.489	7.734	11.921	239.598	220.275	206.21	4.84681	8.07e-18
D-6000052	13.146	13.025	18.738	267.738	228.977	203.982	3.96362	2.28e-09
D-6000053	16.353	15.903	20.186	269.595	242.558	246.006	3.85363	1.95e-08
D-6000054	70.796	29.263	52.023	240.882	231.018	197.184	2.13732	0.67852
D-6000055	31.02	22.237	27.333	223.148	202.665	193.265	2.9414	0.0165953
D-6000057	13.383	11.106	11.701	78.068	63.868	54.034	2.43687	0.681276
D-6000060	0.651	2.995	3.733	105.879	94.576	80.441	5.2499	3.58e-20
D-6000061	0.429	1.38	1.911	93.599	87.245	85.961	6.16319	6.67e-28
D-6000062	1.883	2.165	2.638	92.646	85.592	74.573	5.24014	6.18e-22
D-6000063	0.428	1.279	2.452	92.182	84.926	75.371	5.92276	4.61e-29
D-6000064	0.314	0.866	1.399	91.285	85.3	68.297	6.56747	3.32e-33
D-6000065	0.15	1.798	3.256	101.733	93.112	85.5	5.75062	6.7e-26
D-6000066	8.033	7.12	9.485	109.558	101.659	110.46	3.70649	4.31e-07
D-6000068	20.775	13.755	22.757	96.924	83.051	92.145	2.2479	0.894833
D-6000069	2.818	4.061	5.863	122.47	114.686	100.013	4.72548	1.68e-16
D-6000070	8.162	8.082	7.526	82.078	66.42	71.495	3.21008	0.00127049
D-6000071	3.331	6.309	6.989	96.221	80.15	85.102	3.97464	3.27e-08
D-6000076	0.244	1.347	2.02	90.897	91.076	75.941	6.15717	7.95e-31
D-6000077	0.15	2.075	2.107	90.665	81.279	68.842	5.79559	2.99e-25
D-6000078	0.368	1.695	1.878	85.472	73.276	74.251	5.88454	3.42e-25
D-6000079	0.383	2.82	3.173	87.62	85.52	84.628	5.33662	3.42e-22
D-6000080	4.558	4.455	6.75	94.684	83.609	92.451	4.10206	1.28e-10
D-6000084	45.436	30.492	29.964	127.221	111.832	105.351	1.70148	0.0330317
D-6000085	17.132	13.183	11.508	68.482	67.749	57.421	2.21102	0.730934
D-6000086	38.782	28.349	25.042	85.723	78.957	76.575	1.38811	0.000866415
D-6000087	20.216	15.25	16.972	99.437	81.023	92.885	2.38197	0.765189
D-6000088	1.91	4.394	4.259	104.667	90.346	94.587	4.77658	1.25e-15
D-6000090	9.427	7.057	9.478	102.988	89.4	101.04	3.49838	9.46e-06
D-6000091	4.33	2.877	3.984	111.588	98.406	102.364	4.80242	4.13e-16
D-6000092	4.124	6.165	9.193	99.286	78.476	109.675	3.88283	8.73e-07
D-6000093	28.541	17.479	23.19	106.845	102.316	91.582	2.11943	0.542419
D-6000094	42.473	34.524	33.621	86.082	83.281	73.993	1.13746	2.57e-05
D-6000095	12.877	8.145	12.919	92.687	76.35	83.805	2.89702	0.0262934
D-6000096	0.952	3.502	4.849	107.483	88.208	122.7	5.09651	1.19e-15
D-6000101	16.283	12.598	20.037	102.818	95.053	107.952	2.64419	0.202697
D-6000104	21.649	17.587	21.125	90.233	85.274	81.974	2.09272	0.426443
D-6000105	1.96	3.443	5.448	97.932	92.27	96.441	4.72297	3.03e-15
D-6000106	1.74	3.202	4.434	107.562	97.002	93.24	4.9888	5.57e-19
D-6000107	33.571	24.775	30.98	94.268	86.615	88.748	1.5938	0.00890413
D-6000108	0	2.606	2.578	103.653	89.687	107.526	5.85809	1.58e-21
D-6000109	0	2.378	2.882	86.352	67.934	71.92	5.42563	6e-18
D-6000110	0	1.364	3.4	97.947	87.076	96.832	5.88574	1.11e-27
D-6000111	0.137	2.529	2.452	105.628	93.388	100.409	5.86964	2.83e-27
D-6000115	4.578	3.159	5.346	92.716	80.6	74.998	4.24609	5.39e-11
D-6000116	12.123	9.361	11.216	94.244	88.267	80.098	3.00544	0.00953216
D-6000117	3.733	2.06	2.536	68.007	72.935	61.487	4.60263	3.86e-13
D-6000118	1.082	2.988	5.056	109.162	110.24	111.798	5.18112	9.39e-18
D-6000119	0	2.891	1.779	102.12	89.687	94.497	5.93707	2.11e-22
D-6000120	6.56	5.691	4.776	85.629	84.834	77.559	3.86434	9.89e-08
D-6000121	8.515	5.444	10.297	83.4	79.821	70.192	3.26631	0.000436604
D-6000122	5.614	4.728	5.94	104.988	98.261	81.271	4.12693	1.36e-10
D-6000123	0.572	1.446	2.549	90.212	76.959	62.772	5.65296	1.87e-24
D-6000124	2.398	2.819	4.922	94.921	94.378	89.417	4.7804	1.55e-17
D-6000125	1.392	2.845	2.758	99.338	85.363	85.365	5.27024	1.2e-20
D-6000126	1.447	2.996	2.919	90.492	85.565	81.717	5.12929	1.06e-19
D-6000127	4.593	4.572	5.948	98.949	91.714	83.803	4.18249	3.87e-11
D-6000128	4.124	3.94	4.445	95.647	88.701	77.134	4.38534	2.69e-12
D-6000129	2.547	3.124	4.326	60.788	57.153	29.136	3.87853	0.000107132
D-6000130	4.026	4.939	5.039	88.612	87.126	80.131	4.1912	5.11e-11
D-6000131	18.29	13.05	15.692	106.339	99.738	112.176	2.75838	0.089499
D-6000132	11.47	9.233	10.228	92.535	83.45	84.067	3.07155	0.00763164
D-6000133	13.711	14.606	8.274	78.961	88.939	89.863	2.81638	0.0969702
D-6000134	17.689	13.36	15.472	75.349	70.82	71.966	2.22919	0.803117
D-6000135	4.314	5.245	8.637	92.147	84.74	88.989	3.86884	6.56e-08
D-6000136	12.989	8.201	10.708	95.036	85.466	84.161	3.0525	0.00693917
D-6000139	37.418	23.606	23.154	79.783	81.936	82.289	1.53538	0.00834902
D-6000141	14.818	9.915	13.974	68.117	65.172	62.456	2.33822	0.865113
D-6000142	9.833	8.888	15.164	94.375	85.756	83.895	2.96185	0.0160928
D-6000143	11.858	13.312	13.721	95.119	86.307	91.204	2.80934	0.0810042
D-6000144	13.121	10.73	13.186	86.154	81.986	73.188	2.70386	0.150076
D-6000145	18.142	21.81	22.496	95.136	86.931	84.91	2.09594	0.371849
D-6000146	22.839	12.257	18.791	76.294	76.382	68.115	2.03461	0.418733
D-6000148	31.403	20.502	26.974	77.173	75.971	78.534	1.55437	0.00651421
D-6000149	25.708	16.984	20.808	106.141	91.188	106.043	2.25621	0.910982
D-6000150	10.485	9.079	11.786	102.009	82.66	100.392	3.18461	0.00142941
D-6000151	30.609	19.15	23.964	104.841	94.067	104.337	2.04025	0.369057
D-6000152	15.745	11.133	18.015	97.768	88.328	79.049	2.56214	0.326831
D-6000153	17.319	10.244	9.456	76.726	67.906	57.011	2.44537	0.620851
D-6000154	4.178	3.844	5.081	91.352	86.737	84.351	4.3237	1.38e-11
D-6000155	2.095	2.57	3.559	110.571	88.481	100.888	5.18818	2.53e-19
D-6000157	6.758	4.848	7.004	100.614	89.094	90.975	3.91457	9.22e-09
D-6000160	29.861	22.228	26.11	97.048	92.639	90.899	1.84318	0.0906016
D-6000161	11.19	8.344	9.038	93.599	81.051	73.221	3.11678	0.00277723
D-6000162	9.622	9.288	11.354	102.68	102.184	94.344	3.30535	0.000294108
D-6000163	10.717	9.624	12.998	108.255	99.632	90.29	3.16077	0.00184945
D-6000164	5.88	4.918	8.036	86.575	67.985	73.903	3.60034	3.66e-06
D-6000165	47.114	28.541	36.773	93.018	83.33	80.355	1.19108	5.81e-05
D-6000166	23.831	16.367	20.097	83.268	81.691	77.999	2.01054	0.31524
D-6000167	7.807	7.182	8.104	95.494	85.045	78.248	3.48607	2.09e-05
D-6000170	37.07	19.099	26.069	81.947	83.851	72.697	1.53605	0.008201
D-6000171	14.629	12.827	17.761	91.687	88.568	83.659	2.54505	0.386123
D-6000176	24.742	21.499	28.893	124.064	101.787	104.453	2.13621	0.547227
D-6000177	4.264	3.923	6.686	86.007	83.572	62.396	3.96293	8.86e-08
D-6000178	9.107	6.909	8.345	84.269	77.607	54.205	3.14877	0.00272599
D-6000183	9.166	7.838	9.342	87.112	84.493	78.407	3.24619	0.00055647
D-6000184	38.7	24.148	36.367	88.103	80.956	77.396	1.31267	0.000361405
D-6000185	8.596	9.666	12.032	91.29	82.103	95.108	3.1477	0.00273398
D-6000186	3.047	2.453	3.397	90.787	79.824	73.58	4.77808	1.56e-16
D-6000188	18.477	18.535	20.136	99.004	91.531	92.222	2.30673	0.94361
D-6000189	5.615	4.822	6.359	100.543	82.967	81.607	3.9802	4.54e-09
D-6000190	21.255	18.831	29.084	115.911	106.401	99.19	2.21656	0.741674
D-6000192	2.182	3.242	2.779	121.856	115.411	117.327	5.43336	3.64e-23
D-6000193	2.311	2.014	4.029	81.197	84.648	83.837	4.90098	4.83e-18
D-6000194	3.436	1.897	3.502	97.033	90.043	77.834	4.90565	1.87e-15
D-6000195	20.535	13.181	16.629	107.397	101.227	93.495	2.58512	0.274881
D-6000198	8.331	8.043	10.24	108.689	99.227	106.885	3.56403	4.76e-06
D-6000199	58.58	52.724	49.617	103.276	121.341	116.023	1.08188	4.84e-06
D-6000207	24.585	16.496	20.249	87.488	79.226	68.558	1.93961	0.186282
D-6000208	10.023	9.037	10.726	96.022	90.102	86.876	3.19607	0.00172827
D-6000209	16.603	5.391	6.636	94.553	97.104	94.167	3.31939	0.000174163
D-6000210	36.948	24.433	25.006	104.796	87.893	101.892	1.76974	0.0661445
D-6000211	5.28	2.915	4.036	95.85	77.656	73.52	4.33571	1.47e-07
D-6000214	18.226	11.58	13.726	97.688	94.588	95.869	2.72656	0.101362
D-6000215	30.866	16.171	26.215	111.108	114.994	121.48	2.24637	0.953
D-6000216	6.291	4.767	4.243	110.469	106.168	92.893	4.33811	7.67e-11
D-6000217	14.832	7.995	11.643	88.992	75.567	76.977	2.80872	0.0511503
D-6000219	26.46	20.902	22.132	85.982	85.811	76	1.83413	0.0859168
D-6000221	9.697	11.348	13.221	103.715	92.946	93.167	3.08024	0.00612938
D-6000222	9.976	7.616	8.517	85.832	81.334	86.263	3.27881	0.00037408
D-6000223	1.17	3.409	4.224	87.133	73.527	90.073	4.83154	1.68e-15
D-6000224	4.002	6.038	8.361	92.657	87.614	79.809	3.82088	1.09e-07
D-6000226	25.683	14.709	21.593	106.363	105.861	110.383	2.37973	0.686186
D-6000229	22.768	13.212	18.92	85.623	80.413	79.824	2.1629	0.673812
D-6000233	4.163	5.171	6.365	73.055	73.302	71.235	3.79263	6.66e-07
D-6000235	18.487	13.502	17.87	83.977	77.51	83.717	2.29799	0.991835
D-6000236	12.306	9.644	13.355	103.417	85.91	103.68	3.05288	0.00709379
D-6000237	25.43	21.944	24.774	75.932	78.411	78.717	1.69163	0.0211111
D-6000239	17.212	12	11.477	90.856	87.319	78.054	2.65463	0.190995
D-6000240	2.68	4.363	4.465	93.776	89.9	89.964	4.57121	2.72e-13
D-6000242	47.234	30.878	33.518	81.41	74.524	74.212	1.0438	3.93e-06
D-6000243	1.107	2.751	4.655	108.883	97.256	93.488	5.13686	1.76e-20
D-6000244	10.825	6.29	9.798	96.81	87.622	78.765	3.28962	0.000489009
D-6000245	2.382	2.965	3.392	96.374	81.85	80.376	4.88663	3.52e-17
D-6000248	6.959	4.979	0.985	67.057	103.3	98.556	4.37881	4.6e-09
D-6000249	8.769	3.53	5.586	91.199	144.748	161.222	4.4727	3.51e-12
D-6000250	0.32	2.257	2.717	83.566	78.421	74.139	5.47826	2.5e-23
D-6000251	3.093	4.268	3.283	102.925	139.869	98.556	5.00275	6.15e-15
D-6000252	3.733	1.374	0	82.06	95.099	87.106	5.69253	6.44e-17
D-6000253	25.273	14.019	22.017	91.265	81.603	84.546	2.06987	0.460303
D-6000254	17.888	14.516	16.829	95.378	93.962	89.947	2.50398	0.464326
D-6000262	1.61	5.103	5.698	119.988	106.92	117.19	4.79279	7.28e-16
D-6000264	6.35	6.374	9.929	93.152	92.676	87.457	3.59246	1.27e-05
D-6000266	47.453	23.137	32.038	85.455	83.458	86.518	1.31548	0.000470637
D-6000267	16.339	11.462	13.27	93.921	79.957	77.5	2.61358	0.255422
D-6000271	37.747	21.961	37.834	98.526	95.148	77.562	1.47542	0.00336935
D-6000272	21.435	13.311	18.569	93.274	86.579	83.649	2.30514	0.935829
D-6000274	14.433	11.154	15.813	88.785	80.718	70.475	2.53511	0.411869
D-6000277	8.137	4.812	6.293	91.726	76.444	72.658	3.64547	4.69e-06
D-6000278	8.048	8.737	9.638	98.693	90.187	89.645	3.39779	0.000136845
D-6000279	9.384	9.467	8.494	97.458	90.625	84.829	3.31894	0.000298146
D-6000280	18.87	9.824	17.144	96.476	87.263	100.257	2.63118	0.177147
D-6000281	17.763	12.342	15.912	101.512	98.502	90.172	2.65666	0.177762
D-6000282	6.83	6.314	7.66	101.336	95.339	98.944	3.82861	2.89e-08
D-6000283	20.347	13.841	16.708	94.624	94.381	93.987	2.47507	0.491013
D-6000284	4.124	5.42	7.88	93.568	94.568	75.524	3.9193	3.18e-08
D-6000285	6.371	6.404	6.914	93.279	87.976	92.661	3.79807	1.55e-07
D-6000286	3.076	3.25	6.097	110.656	100.308	108.149	4.68265	4.47e-16
D-6000287	52.5	28.044	41.239	102.078	97.941	81.688	1.20986	7.86e-05
D-6000288	9.535	7.047	10.156	90.798	86.611	92.42	3.33494	0.000193447
D-6000289	52.826	33.733	39.795	97.668	91.935	82.072	1.10439	1.2e-05
D-6000290	42.995	30.643	37.031	98.017	98.154	89.363	1.36739	0.00072337
D-6000292	42.031	33.161	38.876	74.556	96.246	93.943	1.21469	6.07e-05
D-6000293	12.861	10.649	14.746	82.718	83.027	84.069	2.707	0.140525
D-6000296	17.763	11.236	13.083	95.867	95.292	96.612	2.77356	0.0720889
D-6000297	19.187	12.191	13.559	84.774	72.814	72.557	2.35649	0.798922
D-6000298	16.311	13.097	19.268	86.134	86.615	96.832	2.46936	0.53762
D-6000299	3.479	1.067	2.463	87.33	76.874	70.885	5.06726	4.76e-16
D-6000300	0.654	1.804	3.747	85.517	87.148	91.158	5.40931	3.59e-22
D-6000301	0.772	3.234	3.495	95.458	87.467	97.268	5.22263	2.21e-21
D-6000302	0.64	2.159	5.163	105.613	94.768	91.602	5.19608	1.68e-19
D-6000305	11.984	12.449	12.066	98.636	92.489	101.589	3.00346	0.014825
D-6000306	8.485	7.806	7.948	95.132	88.394	98.858	3.54209	1.06e-05
D-6000308	39.956	21.665	26.806	90.318	89.765	84.016	1.57849	0.00984677
D-6000310	17.559	11.015	13.218	86.726	84.52	79.041	2.5822	0.284128
D-6000312	5.204	4.309	7.425	91.109	81.171	85.114	3.9254	8.44e-09
D-6000314	31.946	18.578	23.933	93.51	78.138	87.57	1.79965	0.0758256
D-6000315	22.515	11.473	19.416	104.097	92.915	91.533	2.43371	0.539554
D-6000316	22.396	13.112	19.885	109.505	93.342	100.881	2.45494	0.511298
D-6000317	4.446	6.818	6.339	93.095	91.551	101.83	4.02429	3.34e-09
D-6000318	21.752	15.925	21.129	98.168	88.509	87.139	2.21911	0.768315
D-6000319	3.64	4.054	5.858	89.842	83.337	89.794	4.27803	4.41e-11
D-6000320	31.958	23.332	22.064	86.706	86.484	71.163	1.65938	0.0182139
D-6000323	38.531	21.197	30.869	84.726	85.573	72.251	1.42072	0.00174814
D-6000325	16.138	10.502	17.05	105.193	81.941	100.348	2.71801	0.129411
D-6000326	7.331	6.745	9.047	110.433	92.059	106.699	3.74092	7.05e-07
D-6000327	28.925	18.612	23.254	84.141	76.699	72.156	1.71862	0.0326171
D-6000328	29.656	21.464	23.676	73.373	66.753	74.054	1.51775	0.00439464
D-6000329	39.721	19.658	28.539	97.961	87.445	76.973	1.57739	0.0103559
D-6000331	51.131	23.221	36.034	102.689	82.25	81.497	1.27121	0.000289271
D-6000333	36.131	20.957	28.393	99.41	92.127	85.68	1.69731	0.0304727
D-6000334	8.446	8.307	10.389	107.596	89.687	83.197	3.36915	0.000141901
D-6000335	5.329	3.064	5.577	98.174	86.139	63.543	4.14881	5.54e-11
D-6000336	4.257	3.133	3.254	103.888	96.237	80.736	4.72135	2.55e-16
D-6000337	1.865	1.445	3.002	95.053	84.297	69.218	5.29873	7.38e-23
D-6000338	4.773	3.137	3.764	102.343	88.392	82.236	4.54702	1.04e-14
D-6000339	3.302	3.151	5.298	88.563	75.499	71.118	4.32256	5.23e-12
D-6000340	30.324	26.605	29.273	92.532	86.935	61.767	1.48461	0.00199216
D-6000341	8.227	4.581	5.24	84.055	78.588	61.56	3.63467	1.36e-06
D-6000342	2.92	2.921	3.72	98.726	80.218	76.195	4.73754	5.06e-16
D-6000343	47.152	20.231	35.811	102.418	88.278	60.015	1.28064	0.000332882
D-6000344	6.239	5.51	6.359	96.138	85.422	72.43	3.80985	1.36e-07
D-6000345	5.697	7.338	7.984	95.373	88.507	75.786	3.6267	7.41e-06
D-6000346	17.156	7.817	12.697	74.642	71.58	46.46	2.35464	0.745888
D-6000347	4.547	4.088	5.661	90.873	91.399	67.786	4.12829	2.05e-10
D-6000352	48.868	26.282	32.959	101.462	105.689	118.381	1.59029	0.0126537
D-6000354	16.684	17.36	22.52	88.131	80.841	109.448	2.29925	0.952486
D-6000355	15.499	11.543	14.417	97.254	101.152	104.449	2.86878	0.0399255
D-6000356	9.759	6.955	10.682	90.518	86.555	80.732	3.2341	0.000698111
D-6000357	27.969	19.794	20.899	104.687	89.687	72.516	1.95861	0.210812
D-6000358	53.967	29.543	48.298	101.014	90.116	95.067	1.11855	1.97e-05
D-6000359	1.016	1.309	3.626	89.38	86.108	74.147	5.38983	3.33e-21
D-6000360	1.348	1.86	4.293	67.791	60.896	51.045	4.58207	2.96e-13
D-6000361	2.809	2.889	5.474	99.163	85.75	79.077	4.56215	5.65e-14
D-6000362	12.938	8.132	9.955	92.11	90.35	78.127	3.07014	0.00434543
D-6000363	3.125	4.208	4.564	94.941	86.213	85.358	4.48518	7.14e-14
D-6000368	24.918	15.321	21.53	96.162	91.731	73.177	2.07943	0.445483
D-6000369	21.482	11.333	19.332	88.378	79.427	75.16	2.22003	0.854726
D-6000371	12.728	11.919	11.437	103.719	96.16	103.073	3.06955	0.00603451
D-6000381	31.318	19.708	23.889	86.542	80.853	88.741	1.77354	0.0573407
D-6000382	15.771	8.838	15.891	93.403	83.005	83.223	2.68038	0.136214
D-6000383	12.232	10.004	12.615	103.974	96.323	94.239	3.07906	0.00555417
D-6000384	32.981	20.696	23.702	76.073	70.944	66.668	1.46544	0.00256654
D-6000385	30.35	14.218	18.978	78.625	81.756	70.03	1.85829	0.140583
D-6000386	10.579	8.93	10.699	96.679	94.092	85.231	3.19155	0.00130266
D-6000388	7.941	10.785	8.431	99.152	117.494	102.337	3.55394	2.05e-05
D-6000390	20.287	11.143	13.886	77.864	68.99	66.503	2.2351	0.893102
D-6000391	31.629	23.449	30.123	116.44	114.176	112.009	2.00765	0.292395
D-6000397	34.167	20.107	27.58	84.019	76.297	89.94	1.61224	0.0138733
D-6000400	16.125	16.759	18.831	81.157	82.264	88.277	2.28297	0.882422
D-6000401	5.58	5.852	7.961	83.954	73.853	65.543	3.52549	1.84e-05
D-6000402	9.034	6.285	9.544	100.996	85.693	87.827	3.46466	2.22e-05
D-6000403	8.66	6.653	10.094	79.339	72.377	82.66	3.20538	0.000750128
D-6000404	29.846	24.366	26.777	91.887	82.068	81.716	1.65845	0.0153826
D-6000407	4.829	4.443	7.001	89.513	75.544	75.276	3.88423	5.37e-08
D-6000408	7.427	6.696	7.853	99.014	92.61	92.92	3.69447	5.38e-07
D-6000409	6.042	3.706	13.469	103.07	106.373	82.935	3.65441	6.97e-06
D-6000410	5.613	3.689	6.129	92.182	89.687	62.896	3.98723	1.71e-06
D-6000412	7.061	5.271	5.601	98.347	90.515	81.906	3.91614	1.44e-08
D-6000413	3.166	3.758	5.204	95.981	91.908	84.51	4.48897	8.18e-14
D-6000415	14.108	19.247	20.453	98.124	101.275	91.111	2.43263	0.767045
D-6000416	11.657	8.12	11.032	81.62	78.821	77.072	2.94646	0.0182202
D-6000419	13.323	7.967	8.203	95.391	87.847	84.91	3.18445	0.00143077
D-6000420	7.37	8.758	8.411	98.324	86.983	86.717	3.47043	5.73e-05
D-6000421	6.508	9.165	8.122	83.178	81.158	79.701	3.35821	0.000317028
D-6000422	5.562	6.062	9.484	97.34	87.56	91.203	3.70916	5.27e-07
D-6000423	24.887	21.028	24.102	96.678	89.292	79.058	1.92032	0.144226
D-6000428	20.337	21.125	25.073	108.501	94.443	87.483	2.12594	0.495006
D-6000429	7.31	7.76	7.88	87.897	88.522	66.715	3.40501	0.000677035
D-6000430	4.298	4.172	6.028	97.192	89.319	98.714	4.29789	9.68e-13
D-6000431	3.118	3.37	4.121	92.754	85.489	84.948	4.63236	3.05e-16
D-6000432	3.024	3.794	5.779	93.706	80.505	88.953	4.38448	4.48e-13
D-6000433	17.374	11.884	16.687	106.227	100.05	84.375	2.66123	0.172773
D-6000434	5.439	5.405	9.147	89.524	83.377	90.03	3.71706	1.2e-06
D-6000435	45.171	35.314	42.339	95.355	81.445	73.436	1.02668	2.84e-06
D-6000437	41.986	34.202	33.988	104.09	107.503	80.479	1.40649	0.00077407
D-6000440	19.946	11.078	18.593	104.747	105.432	99.698	2.64272	0.169306
D-6000441	38.586	26.596	31.96	104.154	94.303	99.145	1.61519	0.0118752
D-6000443	21.301	15.755	16.14	89.998	80.459	88.05	2.28075	0.947164
D-6000444	10.336	9.595	10.32	93.434	80.718	100.066	3.18014	0.00153304
D-6000445	1.273	2.343	3.245	80.909	73.86	63.683	4.99214	7.66e-09
D-6000446	2.692	2.27	5.144	94.343	91.546	74.571	4.68737	1.37e-14
D-6000447	1.412	1.082	3.597	94.924	78.963	67.144	5.3057	6.54e-20
D-6000448	18.474	5.311	9.561	85.001	78.326	62.267	2.75803	0.0847664
D-6000449	7.759	5.066	9.247	101.969	83.984	79.511	3.58805	7.48e-06
D-6000451	0.385	1.682	1.226	97.324	88.292	70.287	6.27875	8.42e-33
D-6000452	0	1.804	2.498	108.915	90.533	80.264	6.0218	4.56e-28
D-6000453	0	1.668	2.908	104.187	90.66	92.414	5.9712	2.93e-31
D-6000454	0	1.882	2.172	90.08	64.97	68.53	5.78425	2.69e-20
D-6000455	0	1.428	1.319	80.371	67.354	58.016	6.22527	1.78e-27
D-6000456	0	0.657	1.818	89.969	91.904	74.879	6.69507	2.14e-31
D-6000457	0	2.433	4.211	109.996	105.433	109.865	5.61291	1.37e-21
D-6000458	0.785	2.527	2.666	124.795	107.57	114.026	5.85588	2.44e-28
D-6000459	0	1.007	2.589	98.68	100.371	84.144	6.29807	8.32e-32
D-6000460	0.787	0.724	2.006	56.103	55.443	31.391	5.34369	6.63e-17
D-6000461	3.157	1.245	0.575	77.778	80.811	49.531	5.38515	1.81e-16
D-6000462	1.378	1.63	1.504	72.047	65.227	51.911	5.38895	1.53e-22
D-6000463	0	1.449	4.012	119.88	123.115	102.664	5.98326	4.32e-19
D-6000464	2.054	1.89	2.617	61.195	52.617	33.313	4.48635	2.13e-13
D-6000465	12.762	5.032	9.871	70.783	64.197	52.734	2.76227	0.0925289
D-6000466	2.547	1.562	3.245	92.182	94.669	68.261	5.11589	1.05e-17
D-6000467	1.192	1.462	1.518	112.567	99.972	87.636	6.1679	1.59e-24
D-6000468	4.009	4.918	7.15	83.287	76.953	56.083	3.74987	2.38e-06
D-6000469	19.576	11.442	12.03	71.304	79.191	63.908	2.31623	0.900479
D-6000470	4.582	6.534	7.296	86.868	86.84	76.599	3.76476	1.26e-06
D-6000471	0	0	2.163	77.912	84.411	74.088	6.77014	3.85e-19
D-6000472	4.944	4.596	5.503	90.111	81.602	68.173	3.99492	1.55e-09
D-6000473	3.034	3.637	2.811	92.336	88.544	64.719	4.69453	1.01e-15
D-6000474	0	0.885	1.226	101.885	87.694	92.458	7.05978	1.41e-19
D-6000475	0.971	2.412	3.339	114.155	102.355	94.048	5.5292	2.73e-25
D-6000476	5.196	7.569	11.032	113.092	92.826	96.797	3.66894	1.11e-05
D-6000477	1.48	3.745	3.772	91.062	83.171	85.999	4.85375	7.82e-14
D-6000478	15.998	11.839	15.285	78.387	75.639	90.537	2.50363	0.443008
D-6000479	0.723	2.377	2.501	100.773	82.837	89.875	5.60888	1.9e-25
D-6000480	0.757	1.671	2.507	88.399	78.868	66.8	5.56687	2.1e-23
D-6000481	1.069	3.443	3.745	97.303	78.614	84.386	4.97792	7.11e-16
D-6000482	1.616	1.486	2.882	85.375	81.655	76.672	5.34716	1.19e-18
D-6000483	15.826	17.674	18.894	86.828	77.625	74.857	2.19134	0.588674
D-6000484	12.212	14.3	14.144	107.483	94.286	106.682	2.92341	0.0702231
D-6000485	4.542	5.335	8.988	89.962	82.079	82.257	3.75252	3.14e-07
D-6000486	4.902	8.894	10.755	93.784	99.135	93.054	3.54186	2.2e-05
D-6000487	15.921	15.469	14.596	87.48	74.739	61.859	2.28466	0.861533
D-6000488	2.192	4.412	5.586	92.995	87.274	83.029	4.43259	1.45e-12
D-6000489	5.374	6.498	9.193	85.472	77.124	60.822	3.40664	0.00015142
D-6000490	4.971	4.574	5.107	83.61	80.22	71.23	4.00358	6.99e-09
D-6000491	4.049	3.009	4.96	104.45	96.139	76.511	4.52679	5.49e-14
D-6000492	6.47	8.7	5.072	98.706	88.828	77.916	3.71282	2.23e-06
D-6000493	1.034	2.022	2.305	99.973	89.151	84.783	5.67425	1.05e-25
D-6000494	0.809	0	1.031	75.087	63.703	53.962	6.70857	1.26e-24
D-6000495	0.457	1.964	2.525	101.629	88.266	93.73	5.84072	8.56e-27
D-6000496	20.682	15.058	17.818	78.777	74.739	58.357	1.98397	0.241828
D-6000497	0.5	1.379	4.986	99.422	97.534	99.688	5.43271	4.72e-25
D-6000498	1.37	2.899	5.586	98.108	94.795	91.225	4.84912	4.83e-17
D-6000499	2.699	3.676	4.952	95.606	85.773	82.157	4.5398	3.93e-14
D-6000500	2.165	2.707	4.95	93.208	81.293	82.896	4.71141	8.34e-17
D-6000501	0.53	2.924	5.229	98.947	94.624	109.189	5.12335	6.82e-20
D-6000502	0.173	1.905	1.758	96.028	84.327	78.483	6.07519	1.28e-27
D-6000503	0	0.604	0	82.699	69.983	63.039	8.47327	4.09e-24
D-6000504	0	1.226	0	80.612	88.997	76.419	7.64521	5.81e-24
D-6000505	0	0.976	1.622	103.811	99.579	67.845	6.70435	1.26e-32
D-6000506	0.651	1.647	2.488	104.402	97.273	76.451	5.85989	9.69e-27
D-6000507	2.023	3.276	3.918	94.839	84.155	84.116	4.83477	1.87e-17
D-6000508	10.635	7.688	12.097	70.477	66.085	40.593	2.5418	0.415579
D-6000509	7.247	5.813	4.498	82.457	81.026	59.765	3.66822	2.96e-06
D-6000510	11.809	4.346	9.026	87.33	69.303	50.946	3.0431	0.0180639
D-6000511	3.511	4.058	7.683	124.913	119.707	107.329	4.52802	1.1e-14
D-6000512	30.808	23.748	25.459	95.517	87.746	95.32	1.79973	0.064837
D-6000513	9.972	6.277	10.363	107.442	108.439	97.003	3.55533	9.74e-06
D-6000514	0.941	0.866	2.398	79.736	77.988	66.451	5.73537	1.12e-13
D-6000516	12.049	10.995	11.107	91.578	92.02	102.392	3.06585	0.00575264
D-6000517	20.075	14.166	17.773	86.558	79.203	80.573	2.24358	0.852402
D-6000519	11.304	7.064	13.043	101.096	83.06	77.172	3.0564	0.00602745
D-6000520	5.686	5.432	4.736	74.319	67.492	57.893	3.65469	6.84e-06
D-6000521	28.288	17.262	27.58	80.344	73.244	50.946	1.48377	0.00380828
D-6000522	1.324	3.093	5.192	111.577	101.926	95.699	5.00758	2.82e-19
D-6000523	2.016	1.855	5.259	97.399	82.229	78.697	4.82197	1.09e-17
D-6000524	1.609	1.85	2.049	93.008	86.077	88.59	5.60204	3.57e-25
D-6000525	0.186	1.456	3.44	114.937	99.523	110.109	5.99615	2.31e-31
D-6000526	0.123	1.698	2.194	105.813	97.585	84.789	6.1644	4.42e-31
D-6000527	0.88	1.457	2.691	99.045	90.416	90.605	5.79879	3.4e-26
D-6000528	0.519	1.193	3.633	98.181	92.372	84.656	5.6854	2.34e-26
D-6000529	0.405	1.613	1.89	107.734	101.142	104.088	6.32233	4.45e-33
D-6000530	0	3.004	2.927	98.917	92.192	88.349	5.5575	7.13e-24
D-6000531	0.331	2.509	2.526	95.746	86.777	86.692	5.64798	3.87e-26
D-6000532	1.508	1.982	2.195	103.623	99.28	92.725	5.69973	2.32e-24
D-6000533	0.916	2.648	2	112.922	100.66	86.834	5.75393	1.95e-26
D-6000534	0	1.36	2.658	96.624	84.374	86.274	6.05463	2.31e-31
D-6000535	0.293	2.153	2.236	102.524	91.808	81.037	5.87719	7.09e-27
D-6000536	0	2.389	3.094	99.661	87.865	96.078	5.69199	7.94e-27
D-6000537	0	0.575	1.326	84.601	68.127	58.784	6.79558	1.59e-31
D-6000538	0	1.67	3.303	88.376	85.39	76.012	5.64953	7.32e-22
D-6000539	0	1.219	2.533	110.276	98.152	93.791	6.33065	3.79e-30
D-6000540	0	2.067	3.382	103.807	92.225	96.525	5.7458	1.32e-24
D-6000541	0	0.937	1.947	101.2	100.238	78.417	6.59898	4.35e-24
D-6000542	0.433	1.772	3.313	96.121	86.594	88.546	5.61862	1.2e-27
D-6000543	0	2.244	2.719	106.549	93.161	93.879	5.88558	4.58e-27
D-6000544	0.083	1.828	2.637	87.831	84.113	71.597	5.74186	3.82e-27
D-6000545	0.808	1.57	2.289	86.333	78.708	77.423	5.69822	4.91e-27
D-6000546	2.116	1.557	2.515	94.299	87.496	67.762	5.33307	3.7e-22
D-6000547	2.405	2.213	4.086	113.205	99.237	90.02	5.11845	9.53e-17
D-6000548	2.562	3.064	3.264	93.789	78.808	94.707	4.90968	5.42e-16
D-6000549	2.255	3.32	7.47	80.052	77.075	61.914	4.06932	8.07e-08
D-6000550	32.766	19.38	29.816	70.808	75.143	60.814	1.33493	0.0022334
D-6000551	4.228	4.963	6.872	72.187	70.058	76.762	3.76891	4.7e-07
D-6000553	8.185	6.897	9.063	84.63	76.376	62.857	3.21266	0.000987921
D-6000554	13.983	15.035	17.17	107.209	95.27	99.778	2.71011	0.165026
D-6000555	2.722	2.732	3.467	97.56	84.049	77.389	4.85912	1.23e-15
D-6000557	11.324	9.499	11.669	98.078	84.685	92.748	3.08384	0.00518731
D-6000558	0.577	2.762	4.413	86.748	72.467	88.986	5.00026	2.46e-18
D-6000559	1.139	2.097	2.903	77.563	67.855	75.414	5.16812	1.63e-13
D-6000560	3.115	2.579	4.365	91.728	81.299	75.747	4.62786	4.27e-13
D-6000561	6.959	2.845	6.895	95.127	86.484	76.571	3.95031	1.02e-06
D-6000562	0.833	1.532	2.122	63.818	53.467	40.822	5.13807	9.61e-10
D-6000563	0	1.959	2.713	78.74	66.897	72.382	5.54336	3.03e-14
D-6000564	0	3.031	1.799	83.058	71.652	82.141	5.61494	3.2e-17
D-6000565	0	1.434	2.648	86.457	79.104	80.834	5.91451	2.46e-26
D-6000566	0.494	1.06	2.622	76.704	75.023	62.23	5.67804	6.54e-27
D-6000567	11.246	10.692	9.074	50.659	53.967	45.396	2.27416	0.85337
D-6000568	0.722	1.66	2.758	80.78	87.071	69.343	5.52733	8.51e-19
D-6000569	2.273	3.137	5.529	94.729	89.259	92.509	4.65933	1.32e-15
D-6000570	1.397	2.998	4.745	91.086	96.92	102.714	4.99083	1.15e-14
D-6000571	0.693	3.187	1.765	94.316	92.198	77.438	5.54641	4.22e-19
D-6000572	2.194	4.576	5.218	82.314	77.718	76.591	4.30258	4.36e-11
D-6000573	0.722	1.992	4.597	96.063	90.434	89.156	5.23606	5.01e-14
D-6000574	13.673	8.037	10.645	93.458	87.72	75.6	2.98834	0.0157344
D-6000575	51.775	28.033	35.022	110.433	107.482	109.844	1.51311	0.00536603
D-6000577	5.972	3.434	5.706	84.319	66.492	48.311	3.71962	5.27e-05
D-6000579	58.083	26.233	43.052	98.69	95.52	91.986	1.16798	6.26e-05
D-6000580	11.252	9.69	9.518	102.127	92.204	95.237	3.24879	0.000611965
D-6000581	19.281	13.694	19.823	123.831	106.503	109.786	2.68742	0.161407
D-6000583	5.386	6.004	7.258	109.371	92.369	87.551	3.95521	7.99e-09
D-6000585	0.698	3.213	4.004	100.711	81.369	73.612	5.01314	3.7e-15
D-6000586	7.339	5.401	9.349	65.127	68.405	49.651	3.05171	0.0237779
D-6000588	11.031	8.749	11.549	94.938	89.621	99.518	3.18059	0.00113233
D-6000591	42.647	29.952	36.497	92.583	95.081	99.913	1.39833	0.00116632
D-6000592	8.087	6.045	9.873	93.107	85.499	81.937	3.43995	5e-05
D-6000593	2.588	3.095	5.055	93.941	78.163	87.278	4.59389	4.34e-15
D-6000594	5.82	10.066	9.49	92.964	84.142	79.204	3.3362	0.000700511
D-6000598	49.95	38.44	40.441	91.92	85.819	85.253	1.02952	2.51e-06
D-6000599	9.397	6.442	12.206	89.56	83.008	81.658	3.18016	0.00143519
D-6000600	5.051	5.394	7.47	84.601	80.811	85.175	3.80585	1.07e-07
D-6000602	18.579	15.162	18.222	91.72	82.521	87.12	2.33042	0.931114
D-6000603	24.321	20.681	19.482	98.664	89.782	84.82	2.08324	0.384497
D-6000604	47.928	25.43	35.386	90.213	86.161	79.703	1.23562	0.000132902
D-6000605	15.438	13.316	16.133	97.182	85.565	77.341	2.53455	0.420021
D-6000606	18.095	13.526	20.788	95.313	82.324	82.534	2.31151	0.963228
D-6000607	11.577	8.095	14.454	104.142	91.365	92.629	3.07769	0.00506335
D-6000608	15.125	9.277	13.223	84.937	80.165	70.589	2.64704	0.177012
D-6000609	23.412	15.311	19.585	83.916	80.046	80.9	2.07015	0.425941
D-6000610	33.393	21.35	24.876	79.339	78.989	78.389	1.57194	0.0084443
D-6000611	24.904	24.735	22.713	73.917	72.101	77.695	1.6285	0.0117817
D-6000612	17.359	11.382	12.456	85.72	91.547	85.693	2.67414	0.161867
D-6000614	11.188	7.62	14.623	89.235	88.483	77.359	2.93156	0.019247
D-6000620	51.251	31.337	38.274	96.079	90.02	95.071	1.21806	7.86e-05
D-6000625	13.189	8.242	12.363	83.817	89.171	73.686	2.86766	0.0383002
D-6000626	13.749	11.705	13.594	83.708	83.523	77.968	2.65054	0.210573
D-6000629	14.334	12.1	16.002	61.846	61.22	72.159	2.2017	0.715975
D-6000630	2.865	4.687	4.461	89.577	79.795	85.847	4.40872	7.07e-11
D-6000636	32.09	14.55	22.494	87.64	80.305	83.555	1.86305	0.149769
D-6000637	18.682	12.942	17.36	91.098	84.451	92.237	2.45063	0.562025
D-6000638	3.231	4.624	6.037	107.316	93.033	108.215	4.47295	5.87e-14
D-6000639	14.17	8.691	11.032	86.271	83.164	65.355	2.7922	0.0651089
D-6000640	23.396	13.418	19.935	94.837	87.012	94.593	2.28425	0.969629
D-6000641	43.605	31.36	38.338	93.833	96.048	93.642	1.32326	0.000411445
D-6000643	1.332	5.516	10.183	89.345	71.059	127.365	4.07844	1.59e-07
D-6000644	6.452	7.387	6.575	90.222	81.668	94.188	3.70402	1.32e-06
D-6000645	9.425	10.704	12.195	105.598	98.533	97.329	3.22117	0.00130084
D-6000646	15.06	13.567	15.988	82.9	82.863	67.99	2.38931	0.797885
D-6000647	23.353	14.68	18.21	90.012	81.768	75.294	2.13514	0.573754
D-6000648	2.986	2.232	4.755	90.906	83.501	73.198	4.63345	1.73e-14
D-6000649	19.477	17.653	19.371	81.123	78.813	71.847	2.03637	0.291696
D-6000651	21.548	15.903	20.14	93.795	84.16	90.373	2.22002	0.772235
D-6000652	2.665	5.822	6.152	110.002	97.276	92.748	4.35692	1.26e-11
D-6000653	4.492	4.018	6.835	88.085	79.477	82.096	4.02385	1.88e-09
D-6000654	2.74	1.513	4.888	77.381	85.713	88.672	4.78313	1.4e-12
D-6000655	4.248	3.307	4.787	85.188	72.934	76.579	4.24884	4.3e-11
D-6000656	15.729	10.406	14.184	89.469	72.482	80.578	2.58854	0.277489
D-6000657	23.151	18.048	25.441	110.499	99.388	110.556	2.26556	0.904268
D-6000658	34.359	19.018	26.335	95.5	85.926	76.693	1.69513	0.0346797
D-6000659	39.096	23.433	31.149	96.448	91.269	88.157	1.5582	0.00740797
D-6000660	10.097	8.66	10.247	100.964	99.79	105.886	3.40209	8.86e-05
D-6000661	2.796	4.054	6.153	98.268	90.828	97.954	4.46407	9.92e-14
D-6000662	49.644	39.607	44.065	108.661	95.485	88.204	1.13283	1.33e-05
D-6000663	44.144	28.788	35.983	95.347	83.205	87.398	1.28793	0.000226478
D-6000664	24.225	17.676	19.865	83.539	72.528	69.484	1.86852	0.110323
D-6000665	1.788	3.289	6.326	99.849	85.573	89.973	4.59365	8.01e-15
D-6000666	34.466	24.377	28.541	106.23	92.81	86.389	1.70766	0.0298401
D-6000667	10.661	9.909	12.751	106.639	91.94	103.151	3.17864	0.00157008
D-6000668	8.66	8.144	7.845	102.467	99.054	103.024	3.62689	4.19e-06
D-6000670	11.51	8.236	14.197	101.885	84.389	89.747	3.02348	0.00850836
D-6000671	20.586	15.294	18.223	105.849	101.298	96.566	2.48886	0.482042
D-6000673	14.113	11.661	14.226	93.134	82.166	77.588	2.66034	0.193486
D-6000674	17.803	7.684	11.48	99.299	106.531	99.349	3.04524	0.00437827
D-6000675	29.217	19.594	24.889	101.885	101.171	91.986	2.00114	0.286828
D-6000676	7.732	6.797	9.193	94.781	82.391	81.709	3.44783	5.66e-05
D-6000677	3.396	4.687	5.678	100.387	83.971	88.448	4.30892	4.76e-11
D-6000678	33.19	19.375	24.683	81.383	77.996	69.217	1.56519	0.00858627
D-6000679	3.009	4.307	4.898	91.713	76.701	84.418	4.37123	8.33e-12
D-6000681	44.018	33.165	38.651	92.62	85.107	82.288	1.16652	2.36e-05
D-6000682	0.409	1.883	3.337	101.857	94.01	97.35	5.70219	1.11e-27
D-6000683	0	1.449	1.337	98.18	86.425	85.939	6.59999	1.45e-29
D-6000684	3.889	5.367	7.597	97.266	88.881	111.095	4.14032	2.53e-10
D-6000685	8.118	6.1	9.308	90.878	78.336	87.563	3.44802	3.66e-05
D-6000686	16.961	14.843	16.864	99.706	95.971	106.814	2.63577	0.231069
D-6000687	13.531	8.714	12.928	87.33	80.578	66.999	2.73944	0.148351
D-6000688	13.014	9.556	11.239	98.625	94.353	100.861	3.11943	0.00227266
D-6000689	36.709	25.856	35.974	91.805	86.762	82.537	1.40583	0.00100972
D-6000690	32.563	20.412	24.617	94.186	93.763	86.664	1.82338	0.0963593
D-6000691	5.913	5.616	6.439	108.97	94.922	86.687	4.0152	1.74e-09
D-6000692	2.347	3.12	5.649	93.38	84.824	67.263	4.46445	6.63e-12
D-6000694	35.125	23.271	35.882	96.241	87.628	90.867	1.54302	0.00569987
D-6000695	13.192	8.87	13.79	83.748	83.381	66.336	2.70298	0.136135
D-6000696	3.549	6.53	3.165	68.003	66.897	56.027	3.84931	3.91e-06
D-6000697	33.415	17.969	25.931	95.042	85.056	77.296	1.73512	0.046
D-6000699	1.043	3.84	3.987	81.543	72.938	75.703	4.69724	4.78e-11
D-6000703	1.082	0	1.379	17.466	13.453	11.675	4.11168	0.00682986
D-6000704	16.626	12.747	15.004	93.792	85.023	88.476	2.59045	0.293377
D-6000705	3.168	1.943	1.345	102.24	90.78	93.194	5.46965	2.02e-13
D-6000706	14.813	7.338	9.677	78.52	80.246	79.696	2.90527	0.0283688
D-6000708	16.952	10.928	16.644	93.428	83.536	86.604	2.56544	0.299528
D-6000709	2.771	2.868	3.53	100.255	105.113	77.098	4.94471	1.67e-15
D-6000710	5.904	3.9	3.857	89.467	73.694	59.526	4.02658	2.87e-09
D-6000711	2.532	3.494	6.774	87.585	77.886	75.476	4.23418	3.71e-10
D-6000712	6.262	7.901	7.978	86.969	75.233	73.331	3.41096	0.00017544
D-6000713	3.168	2.793	3.027	73.485	70.956	55.916	4.47797	4.57e-13
D-6000714	2.966	3.274	3.778	79.554	70.029	50.015	4.31602	2.76e-08
D-6000715	1.181	1.449	3.51	93.284	98.248	79.893	5.46548	5.89e-19
D-6000718	24.355	16.296	20.058	78.398	75.928	76.226	1.92506	0.187075
D-6000719	2.448	2.815	3.703	105.691	100.145	99.312	5.08843	1.27e-19
D-6000720	1.596	2.754	2.542	104.031	97.953	89.019	5.39935	1.83e-21
D-6000721	1.582	3.274	5.205	96.036	88.936	93.375	4.78962	2.72e-17
D-6000722	3.214	1.089	4.094	87.671	84.607	63.019	4.80797	8.81e-17
D-6000723	4.531	3.474	5.773	106.878	93.076	69.73	4.29053	6.34e-12
D-6000724	0.614	1.693	3.238	110.577	92.319	87.059	5.70773	1.04e-27
D-6000725	1.644	2.017	2.793	90.646	81.456	66.504	5.20764	2.11e-20
D-6000726	0	2.255	1.041	87.33	62.611	68.889	6.05166	4.12e-15
D-6000727	1.968	2.897	4.012	87.727	84.387	86.068	4.8617	5.79e-14
D-6000728	0	0	0	95.781	79.561	56.15	16.2357	5.85e-18
D-6000730	20.697	15.775	16.548	87.767	87.714	72.428	2.22514	0.765427
D-6000731	21.394	14.997	20.766	100.858	93.204	101.559	2.37069	0.770172
D-6000732	7.465	6.502	10.018	108.61	97.831	99.55	3.67312	7.94e-07
D-6000733	5.773	5.438	5.428	92.459	76.447	69.68	3.84163	1.08e-07
D-6000736	9.091	8.632	9.874	87.565	80.211	75.253	3.13841	0.00255374
D-6000737	4.091	4.642	6.689	80.11	72.032	69.934	3.84773	4.53e-08
D-6000738	0	0.724	1.003	49.619	58.296	47.086	6.48539	2.36e-20
D-6000739	0	0.607	0.56	70.041	62.599	37.498	7.18408	1.28e-30
D-6000740	16.619	12.474	14.487	67.041	64.774	68.614	2.20128	0.738401
D-6000741	2.209	2.236	3.659	57.032	51.25	43.538	4.22708	1.62e-09
D-6000742	6.743	3.592	5.426	70.866	63.222	54.983	3.58425	2.73e-05
D-6000743	0.44	0.404	1.96	74.474	60.095	48.92	6.03054	1.09e-24
D-6000744	0.361	0.664	1.839	49.851	49.328	49.177	5.69341	2.6e-17
D-6000745	0	0.438	0.606	66.697	55.192	48.52	7.34662	8.84e-31
D-6000746	5.412	3.984	7.355	80.052	60.539	58.376	3.56997	3.9e-05
D-6000747	17.96	17.164	20.929	267.185	235.32	231.523	3.7109	3.81e-07
D-6000748	0.884	0.406	0.281	50.126	48.046	30.325	6.35119	5.67e-24
D-6000749	12.929	8.022	9.193	63.072	68.199	36.853	2.47947	0.528119
D-6000750	31.696	27.966	28.024	79.748	80.795	64.16	1.35757	0.000325752
D-6000751	5.724	4.456	4.675	82.001	85.582	75.556	4.03249	2.3e-09
D-6000752	13.894	18.828	15.78	98.626	81.878	79.313	2.42131	0.825904
D-6000753	10.663	6.307	10.151	75.808	70.329	71.639	3.00522	0.00649829
D-6000754	0	0	0	35.214	36.164	17.804	14.8596	2.55e-09
D-6000755	6.939	3.777	6.848	85.26	81.082	61.143	3.69485	4.03e-07
D-6000756	0.577	3.718	2.942	96.645	93.872	88.872	5.27016	5.63e-15
D-6000757	9.777	3.213	12.456	79.583	82.454	66.422	3.16627	0.00391977
D-6000758	10.171	7.486	9.995	67.695	52.367	44.734	2.5751	0.356554
D-6000759	22.68	20.866	24.953	79.533	73.137	66.21	1.67594	0.0252265
D-6000761	3.194	2.612	4.069	47.244	48.519	25.403	3.61666	8.69e-05
D-6000763	3.207	2.951	6.129	76.009	69.756	61.324	4.07472	7.93e-05
D-6000764	3.535	1.626	1.126	21.387	15.558	11.264	2.93826	0.228831
D-6000768	3.053	3.03	3.991	82.307	83.78	67.739	4.53632	1.67e-14
D-6000769	18.099	16.908	20.752	263.955	233.445	229.339	3.70409	4.17e-07
D-6000771	0.934	0.86	1.587	78.377	69.039	57.268	5.91855	1.35e-26
D-6000772	3.046	1.601	5.267	80.089	75.265	66.776	4.48538	6.92e-13
D-6000773	0.681	4.028	6.942	195.168	181.994	193.767	5.61442	1.61e-27
D-6000774	0.317	2.335	4.849	193.373	167.875	165.155	6.13237	9.65e-33
D-6000777	3.061	2.414	1.672	40.136	46.655	23.157	3.94277	9.26e-06
D-6000779	2.624	4.225	4.179	64.836	59.112	55.963	4.02767	3.85e-06
D-6000780	11.002	4.245	4.069	34.717	34.551	20.184	2.21114	0.895511
D-6000781	1.665	2.873	2.387	91.179	91.196	75.997	5.22088	7.1e-22
D-6000782	0	1.127	0	83.623	82.918	66.887	7.69053	3.31e-29
D-6000783	2.062	2.097	4.424	64.896	61.14	55.117	4.3991	1.42e-12
D-6000784	7.001	4.746	3.521	71.536	77.665	62.689	3.79447	2.85e-07
D-6000785	3.331	2.298	6.895	94.887	73.302	75.113	4.27965	7.15e-10
D-6000786	38.449	25.814	31.331	76.85	64.216	59.777	1.07105	1.17e-05
D-6000787	16.31	12.686	14.781	85.041	82.372	70.319	2.44101	0.617551
D-6000788	5.555	4.209	7.077	75.466	70.565	72.254	3.69593	1.08e-06
D-6000790	36.089	27.332	31.411	88.163	80.556	83.604	1.4118	0.000885178
D-6000793	4	2.814	5.996	84.482	78.72	61.606	4.13303	1.31e-09
D-6000794	13.995	9.657	12.815	86.007	81.08	61.324	2.64687	0.237768
D-6000795	8.387	6.819	12.175	93.231	81.809	86.822	3.25742	0.000671102
D-6000796	9.468	8.711	10.029	108.143	99.272	83.658	3.36707	0.00014138
D-6000798	1.856	2.656	3.152	74.438	74.525	65.704	4.80731	6.11e-15
D-6000799	1.968	2.716	4.858	85.593	82.17	73.09	4.65728	4.24e-15
D-6000800	4.531	4.5	5.641	83.54	79.822	67.595	3.97621	2.46e-09
D-6000801	7.271	6.69	11.158	88.83	78.561	75.188	3.27145	0.000614845
D-6000802	11.012	8.635	13.71	102.348	112.497	110.432	3.28549	0.000308856
D-6000803	3.981	5.609	8.401	93.98	95.614	106.138	4.03872	1.83e-09
D-6000804	2.22	2.724	4.4	89.694	82.021	88.418	4.79862	9.77e-17
D-6000805	2.919	3.581	4.338	80.952	76.586	70.599	4.39535	5.3e-12
D-6000806	2.849	3.145	2.177	96.523	90.867	103.344	5.15253	5.03e-15
D-6000807	21.514	16.443	20.363	92.839	82.702	88.679	2.17962	0.651504
D-6000808	12.251	6.948	10.904	88.176	71.437	86.556	3.03154	0.0064506
D-6000809	16.926	13.58	12.787	103.208	97.636	97.261	2.78353	0.0853039
D-6000810	24.811	15.666	15.494	99.105	84.648	89.68	2.28837	1
D-6000811	15.329	9.402	9.593	65.904	59.048	51.684	2.36339	0.801219
D-6000814	35.146	23.115	32.347	83.826	77.922	77.965	1.40357	0.00108495
D-6000815	21.498	13.371	20.058	89.162	77.143	77.488	2.15001	0.636161
D-6000816	37.303	34.32	35.43	83.467	79.856	78.215	1.1739	2.49e-05
D-6000818	20.384	11.362	13.458	94.983	86.759	91.621	2.59622	0.235778
D-6000819	15.641	16.847	21.384	80.79	77.636	69.948	2.08373	0.372448
D-6000820	10.289	8.151	10.741	84.015	78.735	80.006	3.05628	0.00640705
D-6000821	2.887	4.603	3.677	95.481	87.096	79.061	4.54989	4.79e-13
D-6000822	4.237	4.386	5.229	85.193	74.602	77.51	4.09828	7.85e-10
D-6000823	9.983	7.121	11.146	84.954	76.327	77.101	3.07682	0.00428858
D-6000826	31.52	20.147	20.712	83.984	78.347	91.417	1.80971	0.0809928
D-6000828	1.998	2.588	2.734	77.104	71.749	68.146	4.88913	5.06e-18
D-6000829	0.922	1.935	3.011	75.293	73.115	65.629	5.18813	7.07e-23
D-6000830	17.41	14.928	15.329	83.653	84.117	74.721	2.3468	0.907276
D-6000831	22.626	9.734	15.345	88.315	76.369	84.91	2.3873	0.61514
D-6000833	27.7	20.66	23.811	103.196	93.865	94.139	2.01247	0.28555
D-6000835	1.35	2.569	3.987	87.206	75.385	83.436	4.9592	5.92e-20
D-6000836	1.927	2.92	3.032	95.56	85.343	90.022	5.1032	6.45e-20
D-6000837	9.933	8.123	10.708	95.635	83.532	87.907	3.21477	0.000855152
D-6000838	15.047	16.669	15.648	100.027	89.051	71.059	2.45733	0.683404
D-6000839	15.956	11.811	14.321	90.475	83.753	83.986	2.617	0.236299
D-6000840	30.333	20.368	23.607	86.343	75.499	78.734	1.69486	0.0257741
D-6000842	24.276	17.251	22.272	94.547	81.431	87.13	2.044	0.350264
D-6000843	1.998	4.29	5.94	96.735	81.408	82.297	4.41235	4.04e-09
D-6000844	1.897	2.883	4.308	92.653	81.487	91.865	4.87089	4.96e-18
D-6000845	3.449	2.115	4.881	77.283	86.909	72.136	4.49951	1.31e-11
D-6000846	21.831	16.291	22.713	122.189	102.374	114.403	2.47811	0.503601
D-6000851	29.389	23.93	25.528	100.089	87.408	99.858	1.86567	0.0986222
D-6000853	5.986	7.343	8.897	93.97	69.435	82.758	3.46912	7.44e-05
D-6000854	21.269	24.461	23.612	93.918	88.113	76.27	1.89721	0.0992904
D-6000855	24.838	34.277	32.07	115.086	115.411	105.644	1.88216	0.0859691
D-6000856	3.056	3.749	6.922	94.864	90.038	101.559	4.38295	2.27e-12
D-6000857	33.401	31.3	42.552	109.162	100.577	95.827	1.51044	0.00438966
D-6000858	40.509	36.042	41.254	93.69	128.25	125.224	1.55919	0.00536492
D-6000859	35.426	19.194	36.606	83.36	133.715	103.822	1.81456	0.108211
D-6000860	38.74	33.714	33.212	94.5	151.335	131.119	1.83485	0.0774445
D-6000861	3.673	6.144	8.224	93.953	86.689	94.623	3.93125	2.04e-08
D-6000862	35.721	34.494	33.347	91.002	81.126	85.682	1.31579	0.000177195
D-6000865	2.656	1.711	4.738	81.972	65.477	69.022	4.57092	6.85e-13
D-6000867	43.917	28.027	39.794	89.825	85.042	85.971	1.22301	9.09e-05
D-6000868	18.92	9.038	14.833	71.552	73.106	78.488	2.38253	0.665691
D-6000869	36.161	26.265	34.349	73.895	74.246	75.113	1.20595	6.28e-05
D-6000870	0.966	2.134	4.679	93.568	94.491	105.758	5.23865	2.22e-20
D-6000871	5.201	6.467	8.596	79.249	76.292	87.253	3.58255	8.98e-06
D-6000872	13.6	9.746	13.495	84.111	77.901	85.046	2.74537	0.0904329
D-6000873	8.761	5.735	11.161	79.854	71.191	65.582	3.07764	0.00478785
D-6000874	42.457	24.559	38.291	96.021	82.938	90.268	1.3542	0.000712943
D-6000876	66.465	44.389	52.438	83.587	123.698	128.137	1.03851	4.44e-06
D-6000877	42.932	31.756	37.913	97.416	141.225	135.378	1.73187	0.0376342
D-6000878	28.008	22.613	25.851	92.374	136.454	136.613	2.25659	0.886248
D-6000879	28.587	20.61	21.084	85.138	129.509	130.971	2.29792	0.967233
D-6000880	25.093	13.807	18.805	80.383	72.87	72.849	1.97015	0.273645
D-6000881	0.791	1.768	2.88	97.363	86.525	77.705	5.58706	3.58e-25
D-6000882	0.492	1.509	1.672	82.864	69.473	65.934	5.89186	1.28e-25
D-6000883	2.115	2.97	3.97	97.32	88.649	86.001	4.90813	5.83e-18
D-6000884	0.965	2.537	3.162	84.41	80.547	83.288	5.2186	3.02e-20
D-6000885	1.671	2.69	3.902	89.717	85.217	77.811	4.93437	1.39e-17
D-6000886	1.344	2.343	3.515	92.895	80.821	83.592	5.15837	2.09e-21
D-6000887	0.921	3.708	5.721	96.969	87.779	102.863	4.79601	1.75e-16
D-6000888	18.594	12.92	17.89	83.134	82.415	75.221	2.28489	0.981322
D-6000889	12.524	7.901	13.676	90.217	85.981	79.998	2.90925	0.0310359
D-6000890	38.386	25.274	30.13	77.79	75.555	68.856	1.24433	0.000124912
D-6000892	24.124	16.918	18.52	92.164	87.327	85.064	2.15105	0.59166
D-6000893	22.654	11.934	18.503	79.5	78.523	79.805	2.16332	0.706734
D-6000894	43.096	29.343	33.816	90.18	85.192	91.442	1.32828	0.000355195
D-6000896	35.337	28.142	30.783	90.992	88.529	90.662	1.51916	0.00360131
D-6000901	20.103	15.132	12.357	84.92	79.349	68.093	2.28751	0.940794
D-6000902	28.996	15.321	17.971	73.895	78.527	77.802	1.88596	0.165475
D-6000903	10.182	8.232	11.661	105.999	96.184	93.28	3.29621	0.000293241
D-6000904	7.307	5.726	9.998	107.798	106.223	86.237	3.70438	1.5e-06
D-6000913	33.605	22.593	23.464	72.015	73.958	57.663	1.354	0.000720031
D-6000915	17.441	9.516	13.435	80.274	76.034	61.545	2.43113	0.565514
D-6000916	18.307	11.764	11.291	76.34	68.92	61.118	2.31883	0.925264
D-6000917	2.828	5.04	6.529	74.141	69.187	57.704	3.80331	7.54e-07
D-6000918	5.236	3.335	3.335	88.955	88.644	66.743	4.3588	6.97e-12
D-6000919	21.728	9.126	15.445	82.249	76.968	55.114	2.21071	0.873308
D-6000920	4.363	4.632	5.559	84.622	85.081	81.043	4.10646	2.8e-10
D-6000921	37.485	18.627	26.303	77.627	79.306	58.769	1.38803	0.00129416
D-6000922	16.036	8.852	14.301	72.775	65.604	80.193	2.4795	0.474691
D-6000923	1.443	1.328	3.677	84.419	82.213	87.74	5.30129	3.66e-10
D-6000924	10.776	9.734	13.478	96.221	83.194	82.221	2.94435	0.0236201
D-6000926	38.755	31.967	32.347	78.974	68.095	75.738	1.11216	1.38e-05
D-6000928	32.834	25.893	22.983	82.6	86.697	90.924	1.67112	0.0224631
D-6000930	41.685	20.949	31.406	87.782	83.838	76.648	1.40052	0.00131169
D-6000933	29.638	23.234	27.484	90.38	88.486	88.518	1.7344	0.0330548
D-6000934	3.385	5.288	6.59	86.493	81.221	81.403	4.02845	1.67e-09
D-6000935	13.031	16.05	17.405	95.173	88.598	93.154	2.57455	0.39609
D-6000936	15.993	15.342	16.399	88.018	80.698	84.432	2.40682	0.755263
D-6000939	10.202	7.421	11.939	98.097	88.704	103.404	3.29513	0.00025831
D-6000940	29.004	17.154	19.003	116.579	102.775	94.457	2.26776	0.958919
D-6000941	25.399	14.742	22.585	102.458	96.572	96.109	2.2342	0.882031
D-6000942	52.188	26.507	33.558	82.183	79.968	82.166	1.12198	2.7e-05
D-6000943	16.555	12.498	11.627	67.21	60.011	78.042	2.335	0.899428
D-6000944	29.16	25.744	27.392	62.973	60.706	62.094	1.17462	4.3e-05
D-6000945	1.732	1.593	3.31	82.09	67.265	60.286	4.98105	1.62e-10
D-6000946	1.031	1.897	1.313	75.894	66.197	47.509	5.48141	1.56e-10
D-6000949	13.742	10.135	12.922	98.549	85.62	80.098	2.84416	0.0458041
D-6000950	24.469	15.186	20.606	74.866	76.028	65.065	1.84141	0.0997857
D-6000954	3.432	2.672	3.363	88.395	95.429	61.87	4.69737	4.65e-14
D-6000955	1.684	1.328	3.064	70.349	73.493	55.899	5.03817	1.15e-16
D-6000958	26.595	18.202	23.552	88.311	85.152	80.299	1.89244	0.141303
D-6000959	4.132	5.626	7.158	104.496	102.181	101.762	4.18828	1.6e-10
D-6000960	4.796	6.051	8.03	106.122	94.795	108.825	4.03615	2.12e-09
D-6000961	9.887	5.489	8.904	78.219	70.796	61.844	3.11828	0.00279034
D-6000962	9.285	7.845	9.053	87.999	75.459	93.271	3.2934	0.000321494
D-6000963	24.389	12.606	12.568	64.392	75.496	56.159	1.9838	0.310523
D-6000966	15.573	13.785	17.585	100.299	85.655	88.265	2.54627	0.39229
D-6000968	1.425	1.475	3.518	78.795	75.108	53.287	5.01203	2.53e-19
D-6000969	12.214	8.758	13.736	86.905	76.6	75.411	2.78306	0.0710226
D-6000970	4.024	6.072	6.972	93.174	84.186	85.541	3.94492	2.94e-08
D-6000971	7.801	9.78	10.311	104.639	97.666	104.894	3.46111	4.5e-05
D-6000972	26.533	18.107	20.615	109.824	96.481	93.058	2.19768	0.721608
D-6000973	36.661	19.191	24.158	100.079	89.359	83.051	1.76791	0.0634411
D-6000975	55.414	26.496	34.159	104.756	88.041	93.868	1.30436	0.000432073
D-6000979	6.47	5.952	6.721	100.379	89.584	87.936	3.85946	3.66e-08
D-6000980	12.735	8.67	14.439	92.082	80.85	83.661	2.83957	0.0437841
D-6000981	24.07	13.235	20.867	77.994	73.756	61.588	1.87469	0.140948
D-6000982	50.411	22.356	33.935	86.126	79.007	64.548	1.10602	1.87e-05
D-6000984	17.142	16.121	17.47	88.098	85.742	91.011	2.38412	0.809894
D-6000985	8.56	7.051	9.384	75.987	76.698	85.3	3.251	0.000547238
D-6000986	1.789	3.84	6.076	91.238	79.344	97.99	4.51976	3.45e-14
D-6000988	13.049	6.912	11.586	105.673	91.734	87.624	3.17542	0.00123048
D-6000993	27.948	20.384	25.828	106.023	100.035	102.943	2.05885	0.380343
D-6000994	4.776	4.968	6.349	96.963	86.461	95.295	4.11405	2.62e-10
D-6000995	17.817	12.113	15.021	96.578	94.096	91.333	2.64922	0.180621
D-6000996	8.078	8.225	7.547	107.099	95.153	104.237	3.68361	1.02e-06
D-6000999	40.867	22.117	31.417	87.956	82.218	78.315	1.39628	0.00105527
D-6001001	8.958	6.868	9.51	90.53	79.249	100.648	3.41582	7.38e-05
D-6001002	24.929	20.024	25.761	95.736	95.202	93.916	2.01011	0.272585
D-6001003	7.113	4.268	7.486	72.047	75.593	67.625	3.51197	4.01e-05
D-6001008	40.13	29.611	35.813	82.816	83.645	77.612	1.20931	4.99e-05
D-6001011	38.659	26.015	26.173	89.335	85.111	90.325	1.5432	0.00612347
D-6001013	14.813	9.884	17.004	85.032	74.683	69.428	2.45801	0.539586
D-6001015	32.151	19.324	29.15	95.495	91.51	101.478	1.83915	0.104777
D-6001016	25.934	21.37	27.006	95.745	77.542	85.352	1.79927	0.0626723
D-6001017	37.307	31.099	31.541	89.382	89.804	75.266	1.34813	0.000341387
D-6001018	43.971	32.302	38.298	95.362	79.58	87.33	1.1948	4.32e-05
D-6001023	3.841	3.213	6.005	82.752	67.808	58.547	4.00081	8.99e-09
D-6001024	2.257	2.855	4.133	89.463	82.091	84.357	4.79037	2.65e-16
D-6001025	0.503	1.853	1.924	77.175	80.04	57.512	5.64776	6.16e-21
D-6001026	1.116	1.437	3.27	82.153	76.396	70.138	5.29474	4.76e-22
D-6001027	2.373	3.765	4.836	87.928	82.192	76.768	4.49132	4.99e-14
D-6001028	2.538	1.648	2.473	89.588	82.11	68.806	5.17398	2.39e-20
D-6001029	4.547	4.911	4.786	94.508	83.953	83.747	4.202	2.72e-10
D-6001030	2.082	2.298	3.713	75.994	68.559	78.787	4.78591	7.44e-13
D-6001031	1.799	3.104	5.015	86.309	82.582	75.978	4.6254	8.65e-15
D-6001032	17.976	13.374	16.13	88.276	79.973	71.423	2.3356	0.906892
D-6001033	0.582	2.322	2.845	102.603	100.847	91.097	5.67831	1.1e-26
D-6001034	5.606	3.023	5.91	85.381	84.482	70.885	4.04924	1.67e-09
D-6001035	0.982	0.903	1.806	92.939	79.408	67.051	6.0181	2.54e-30
D-6001036	0	2.343	2.655	101.574	96.401	97.851	5.8864	4.95e-25
D-6001037	0.317	2.429	3.767	103.944	93.405	97.647	5.50058	1.96e-24
D-6001038	0.195	2.158	2.366	95.412	84.322	79.543	5.77897	4.2e-27
D-6001039	0.17	1.406	1.082	91.611	84.939	74.921	6.5623	3.88e-32
D-6001040	0.146	1.75	4.1	98.541	92.868	89.5	5.54925	3.89e-24
D-6001041	0.44	1.418	2.618	93.325	83.834	82.32	5.85631	1.22e-29
D-6001042	1.968	1.811	3.761	73.437	72.361	66.577	4.81535	2.4e-09
D-6001043	1.184	2.334	4.094	93.641	86.884	92.539	5.16427	1.06e-19
D-6001044	0	1.265	2.189	94.261	82.925	65.704	6.13466	1.88e-23
D-6001045	0.259	2.385	3.303	112.431	104.993	98.384	5.73003	1.48e-23
D-6001046	0.13	2.04	3.323	103.507	92.253	86.189	5.68092	1.35e-25
D-6001047	0.253	1.631	3.226	102.523	94.932	82.8	5.77644	5.32e-27
D-6001048	0.272	0.752	3.469	101.061	105.481	96.392	6.07423	4.81e-27
D-6001049	1.721	2.68	3.036	92.538	91.195	74.783	5.11882	1.44e-19
D-6001050	6.752	7.198	9.148	90.356	82.916	89.324	3.50683	1.94e-05
D-6001051	33.867	16.565	27.58	107.649	88.133	102.985	1.93721	0.235775
D-6001052	41.002	37.12	44.713	94.607	88.837	84.91	1.1274	1.18e-05
D-6001053	4.686	3.564	5.253	88.905	80.304	83.195	4.22408	6.45e-12
D-6001064	23.031	12.431	19.952	96.156	81.577	82.05	2.22892	0.877982
D-6001065	22.013	12.807	18.146	93.778	80.215	80.784	2.26603	0.965772
D-6001066	24.208	16.927	20.795	84.121	74.357	64.293	1.8468	0.0956633
D-6001067	37.47	17.109	33.768	94.887	86.668	93.347	1.63763	0.0223892
D-6001071	21.255	7.967	15.044	72.246	79.903	50.946	2.19781	0.881308
D-6001072	13.35	11.287	12.258	87.209	81.777	88.684	2.80393	0.0657385
D-6001073	9.098	5.89	9.98	81.128	81.224	69.712	3.21622	0.000665941
D-6001074	7.604	7.579	8.879	90.525	85.968	73.313	3.37582	0.000226281
D-6001075	10.731	5.166	9.538	81.919	73.791	75.489	3.1841	0.000852646
D-6001076	6.396	6.111	12.223	99.735	87.394	90.217	3.48719	4.09e-05
D-6001077	3.029	3.443	6.356	96.135	90.794	90.501	4.43443	1.04e-12
D-6001078	12.664	10.864	16.134	83.015	83.483	95.817	2.72538	0.123431
D-6001080	8.537	8.774	12.247	79.031	78.456	83.251	3.02571	0.00916212
D-6001081	8.161	6.205	9.675	77.042	70.728	71.296	3.18764	0.00102955
D-6001083	27.72	25.082	21.597	71.851	75.688	79.968	1.61252	0.0102181
D-6001084	40.658	19.675	30.607	81.472	81.484	62.906	1.31243	0.000547525
D-6001085	23.617	14.486	25.509	77.838	73.026	65.612	1.76679	0.059119
D-6001089	11.426	6.224	9.385	92.485	76.452	71.201	3.15082	0.00165738
D-6001090	8.356	6.115	8.71	83.5	78.083	72.62	3.33658	0.000255103
D-6001091	8.34	7.347	10.851	86.256	81.784	70.816	3.16986	0.00225213
D-6001092	3.341	4.303	4.597	96.898	90.24	92.117	4.51145	1.24e-13
D-6001093	15.421	9.277	17.001	80.152	77.708	74.442	2.47783	0.476957
D-6001094	15.335	14.109	9.768	95.062	91.555	103.042	2.88489	0.0547066
D-6001095	6.185	5.552	6.727	109.999	104.218	102.513	4.10025	4.35e-10
D-6001096	14.683	10.709	14.965	75.917	72.254	72.725	2.45239	0.554825
D-6001098	6.356	8.132	7.97	94.441	82.796	83.644	3.53791	1.67e-05
D-6001100	7.03	7.938	9.499	82.174	75.125	81.463	3.28651	0.000425178
D-6001102	31.03	15.005	26.845	80.635	74.44	81.655	1.69961	0.0393023
D-6001106	8.806	6.583	7.713	75.489	68.215	59.905	3.13955	0.00318864
D-6001107	12.056	8.707	11.891	73.603	75.992	67.242	2.73117	0.112115
D-6001108	8.087	7.643	9.812	81.005	71.795	69.59	3.122	0.00302531
D-6001109	19.355	15.301	19.726	95.282	88.647	90.393	2.33461	0.909249
D-6001111	43.138	29.508	31.257	96.225	90.849	85.225	1.38993	0.000832633
D-6001112	17.818	13.606	16.344	75.291	66.066	70.234	2.14709	0.575693
D-6001114	2.771	3.506	5.295	86.981	76.772	62.154	4.28666	9.8e-10
D-6001115	0.603	2.376	2.961	87.677	73.639	83.138	5.36225	7.82e-23
D-6001116	0.687	2.74	3.356	90.911	82.687	97.826	5.32186	5.78e-22
D-6001117	4.142	5.082	7.539	97.276	89.482	97.482	4.08351	5.14e-10
D-6001119	11.037	8.436	11.032	82.193	95.842	100.56	3.19093	0.00126345
D-6001120	1.715	3.057	4.233	102.137	94.793	86.276	4.97452	1.09e-18
D-6001121	6.64	4.836	8.107	78.123	70.632	67.277	3.46337	3.39e-05
D-6001122	1.786	2.27	4.01	85.014	71.45	73.233	4.83122	1.86e-17
D-6001123	0	2.608	4.597	101.365	94.758	106.896	5.39368	1.79e-20
D-6001129	19.997	11.839	15.064	94.52	89.146	98.55	2.58906	0.253106
D-6001130	7.476	5.159	11.111	85.445	77.911	82.772	3.37349	0.000105767
D-6001131	49.447	25.811	39.33	84.359	80.665	75.238	1.06813	9.67e-06
D-6001133	12.537	10.787	14.345	104.187	91.37	91.056	2.92755	0.0235783
D-6001134	32.847	21.292	26.221	97.009	93.663	82.191	1.76359	0.0505426
D-6001137	6.56	6.706	8.265	88.286	83.194	88.913	3.59602	3.54e-06
D-6001138	31.516	27.762	35.146	100.082	90.976	85.755	1.55166	0.00445992
D-6001140	12.089	9.959	11.777	88.127	82.404	80.881	2.89378	0.0304472
D-6001142	0	2.276	1.576	94.815	87.124	75.61	6.06199	1.81e-21
D-6001143	25.658	20.234	27.142	72.544	72.604	75.925	1.59784	0.0106021
D-6001144	31.954	23.31	25.774	82.182	78.917	69.986	1.51172	0.00336371
D-6001145	20.861	12.386	15.297	92.345	87.928	81.342	2.43001	0.58091
D-6001147	6.891	6.529	10.089	93.034	84.787	87.834	3.4981	1.79e-05
D-6001148	9.957	7.228	8.844	96.634	89.024	82.492	3.3647	0.000101077
D-6001149	2.519	5.186	6.418	85.153	81.116	77.031	4.10633	1.23e-09
D-6001150	5.063	4.337	5.561	86.45	77.753	69.845	3.96726	1.4e-08
D-6001151	24.046	18.746	21.854	81.664	73.549	64.344	1.76392	0.0424797
D-6001153	6.729	6.729	10.436	69.923	68.78	87.779	3.24451	0.00131192
D-6001154	3.786	3.265	8.44	73.252	73.759	94.422	3.96186	1.79e-08
D-6001160	13.273	11.5	13.133	94.088	84.348	86.426	2.80464	0.0718547
D-6001161	2.019	3.529	5.915	99.035	95.331	99.062	4.67759	9.27e-16
D-6001162	7.747	8.527	10.045	94.445	84.099	74.059	3.26255	0.000826757
D-6001163	13.393	10.972	13.089	74.378	70.875	68.18	2.5105	0.463835
D-6001164	10.122	6.338	10.745	66.773	62.752	67.542	2.85661	0.037262
D-6001165	30.365	23.798	26.028	75.799	78.427	83.991	1.57073	0.00731182
D-6001166	3.051	4.679	6.108	83.667	84.871	76.932	4.14854	5.24e-10
D-6001167	6.185	3.295	6.636	77.973	72.66	78.366	3.82853	6.54e-08
D-6001168	7.899	5.652	11.74	95.443	98.171	103.986	3.55652	5.44e-06
D-6001178	0.37	2.156	3.457	86.957	73.845	77.411	5.31453	2.3e-21
D-6001179	1.077	2.18	7.41	82.768	68.492	84.276	4.46433	1.87e-12
D-6001180	30.751	21.788	38.049	91.786	89.687	84.91	1.55608	0.00676543
D-6001181	16.507	9.212	14.824	82.145	78.196	70.581	2.50979	0.406236
D-6001182	11.012	10.132	11.16	84.806	76.726	72.149	2.85464	0.0590082
D-6001183	26.215	19.24	19.512	91.786	86.636	74.224	1.95929	0.213605
D-6001184	37.236	18.524	28.132	86.238	71.077	76.844	1.48085	0.00416028
D-6001185	4.462	5.017	5.263	87.663	85.921	83.938	4.12641	7.81e-10
D-6001189	28.602	18.852	24.091	87.224	84.45	88.784	1.86408	0.114057
D-6001193	30.309	19.77	26.354	92.182	87.528	81.136	1.77089	0.0562297
D-6001197	3.215	3.55	5.188	84.087	73.703	79.025	4.30797	5.39e-11
D-6001198	6.867	7.546	9.234	81.752	80.204	69.761	3.29247	0.000701432
D-6001199	41.993	25.423	29.659	87.769	94.419	87.257	1.47279	0.00305326
D-6001202	12.534	12.999	15.967	78.597	74.7	95.971	2.58643	0.324486
D-6001205	18.363	14.761	15.268	75.829	67.265	68.231	2.12655	0.508872
D-6001206	27.008	19.458	24.212	87.33	79.623	66.975	1.72669	0.0339924
D-6001207	42.726	39.836	37.664	97.525	96.798	83.227	1.20698	3.89e-05
D-6001210	6.298	3.621	5.015	76.215	79.903	37.052	3.69293	8.4e-05
D-6001214	6.731	5.858	6.721	88.247	84.788	92.759	3.78268	2.98e-07
D-6001215	7.284	4.964	8.42	86.378	79.349	78.429	3.56214	6.02e-06
D-6001216	37.755	24.536	33.211	87.028	84.877	87.407	1.44106	0.00182281
D-6001218	24.082	16.761	17.804	89.217	90.333	97.145	2.23811	0.84777
D-6001220	20.438	19.718	24.217	96.602	87.628	94.778	2.11573	0.445077
D-6001221	46.316	30.058	37.609	87.859	84.115	91.214	1.20725	6.83e-05
D-6001222	19.467	12.97	18.601	93.592	85.515	89.353	2.39499	0.694767
D-6001224	14.768	8.411	13.694	96.448	89.062	91.313	2.90823	0.0193201
D-6001225	7.841	5.855	5.502	67.732	62.616	47.358	3.21026	0.00125437
D-6001227	1.476	1.811	1.88	77.406	73.38	87.805	5.52825	3.06e-17
D-6001229	12.88	8.757	12.38	84.544	77.002	73.978	2.79144	0.0609605
D-6001230	15.844	15.959	14.965	87.054	84.594	101.383	2.54539	0.416087
D-6001231	15.494	9.959	13.114	89.684	79.135	85.014	2.71835	0.110396
D-6001232	3.892	7.161	5.578	83.896	66.509	81.571	3.80179	7.44e-06
D-6001233	12.24	10.085	14.663	85.119	76.442	80.611	2.7108	0.140417
D-6001234	3.771	3.341	6.05	87.752	80.573	75.05	4.20842	6.4e-11
D-6001235	43.298	26.87	28.77	78.254	80.542	71.424	1.21839	8.9e-05
D-6001236	31.268	19.894	25.301	80.532	75.938	69.758	1.56491	0.00696854
D-6001239	8.349	6.61	10.884	96.533	86.871	89.098	3.39827	0.00010086
D-6001240	2.547	3.905	4.326	82.193	65.946	88.24	4.45456	1.86e-08
D-6001241	0.228	2.733	4.657	86.523	80.694	81.213	5.02673	1.45e-18
D-6001242	24.99	15.246	18.897	90.969	90.379	77.834	2.13187	0.577397
D-6001244	30.79	18.492	23.698	98.974	88.026	89.732	1.92287	0.183605
D-6001245	42.172	29.78	34.961	94.757	90.61	90.43	1.36714	0.000529716
D-6001247	3.82	2.343	3.245	79.624	64.627	57.439	4.42167	1.42e-06
D-6001248	22.835	18.181	19.58	88.836	84.32	75.523	2.03694	0.311216
D-6001251	25.739	17.348	24.657	100.309	97.539	83.443	2.05385	0.37664
D-6001252	12.789	7.868	10.109	77.54	66.707	69.197	2.79433	0.0589397
D-6001254	4.773	6.587	7.384	92.143	84.743	78.893	3.77018	2.46e-06
D-6001255	34.423	18.557	26.038	103.06	89.687	84.119	1.8089	0.0912189
D-6001256	8.018	4.918	5.448	93.583	85.701	81.556	3.82642	4.05e-08
D-6001259	31.962	25.35	34.901	101.303	100.938	123.505	1.82067	0.0779622
D-6001260	23.168	16.773	21.774	82.159	82.016	86.4	2.0215	0.321132
D-6001265	3.965	3.502	6.062	90.209	76.217	81.955	4.19813	1.01e-10
D-6001267	48.206	27.579	29.702	102.71	88.053	86.973	1.39662	0.00113294
D-6001268	31.183	18.091	23.532	74.511	71.585	60.956	1.50783	0.00477628
D-6001269	31.206	21.353	29.568	105.229	100.999	96.002	1.87968	0.129848
D-6001270	14.953	12.86	14.991	97.033	88.34	85.101	2.65959	0.197239
D-6001271	11.483	13.472	14.629	92.005	87.286	88.216	2.75649	0.122425
D-6001272	10.188	10.415	11.897	75.914	75.325	45.507	2.59771	0.362491
D-6001273	11.883	7.787	8.606	90.449	85.051	71.344	3.12581	0.00219711
D-6001276	30.143	20.394	25.601	89.315	93.763	99.028	1.88951	0.139811
D-6001277	3.421	3.147	4.358	93.412	87.17	79.261	4.57142	6.13e-15
D-6001278	2.03	2.905	1.724	82.554	77.542	73.633	5.13276	1.11e-17
D-6001279	30.413	19.01	22.626	85.223	80.79	90.715	1.83315	0.096828
D-6001280	8.316	6.595	10.228	81.354	75.432	91.752	3.30531	0.00023582
D-6001282	20.191	16.682	16.104	89.118	83.585	86.705	2.29172	0.945138
D-6001283	30.966	25.283	28.861	93.819	84.689	86.224	1.6371	0.0128006
D-6001284	4.639	2.845	5.91	98.246	97.694	112.203	4.52363	5.89e-08
D-6001287	39.2	22.529	33.471	101.108	89.36	74.399	1.47621	0.00278517
D-6001288	7.483	7.271	7.283	96.232	89.338	88.62	3.637	1.94e-06
D-6001292	28.03	16.773	16.258	74.46	76.47	76.642	1.89795	0.165995
D-6001295	32.86	16.717	21.916	103.314	94.091	88.132	1.99776	0.323276
D-6001296	13.666	8.999	12.645	83.993	82.238	94.924	2.88665	0.0276767
D-6001297	14.433	9.852	15.273	89.56	81.248	76.807	2.64597	0.191655
D-6001298	8.396	5.407	7.64	90.596	80.867	80.794	3.55613	5.48e-06
D-6001299	10.069	8.205	7.514	85.009	86.26	88.295	3.33117	0.000239871
D-6001300	8.898	5.99	7.88	80.217	74.627	74.589	3.33282	0.000162714
D-6001303	9.264	8.708	7.44	86.721	76.129	80.763	3.26086	0.00096126
D-6001305	51.283	28.408	35.719	78.382	87.481	67.51	1.01585	3.94e-06
D-6001306	8.921	7.607	9.702	70.873	60.167	67.203	2.91784	0.0325485
D-6001307	6.62	5.491	8.018	78.794	74.177	72.567	3.48583	2.26e-05
D-6001309	31.95	22.811	27.258	92.943	83.847	80.657	1.65021	0.0156058
D-6001315	13.769	16.026	18.809	93.855	87.281	92.393	2.49247	0.56286
D-6001316	25.06	16.098	21.535	87.33	89.38	85.928	2.06665	0.423773
D-6001317	54.782	29.79	38.133	82.204	95.926	75.865	1.04959	7.4e-06
D-6001318	42.178	23.152	35.562	79.624	76.181	80.914	1.23034	0.000119225
D-6001319	8.257	6.114	8.723	86.721	77.172	82.935	3.41775	8.38e-05
D-6001320	0.529	2.727	4.855	82.419	72.254	82.834	4.87143	3.98e-17
D-6001321	0.747	2.747	2.378	89.965	81.569	76.858	5.4019	1.5e-17
D-6001322	8.634	5.217	7.88	95.387	89.687	79.856	3.6076	2.26e-06
D-6001323	5.266	4.845	10.436	88.805	86.657	74.583	3.60499	1.03e-05
D-6001324	4.469	4.883	2.847	83.386	79.272	67.928	4.24013	9.73e-10
D-6001325	30.638	25.625	29.193	95.501	88.638	81.434	1.63582	0.0120439
D-6001326	32.807	23.902	25.459	77.757	79.511	76.909	1.51092	0.00377354
D-6001331	9.963	7.788	9.734	89.143	85.109	78.226	3.1993	0.000997841
D-6001332	33.538	23.999	26.224	87.33	85.46	80.386	1.59576	0.00975872
D-6001333	30.249	22.737	24.684	86.333	85.591	75.799	1.67326	0.0208164
D-6001336	43.298	22.992	37.205	82.055	82.614	85.195	1.27156	0.000243378
D-6001340	11.615	9.014	10.468	91.234	85.022	84.755	3.06914	0.00474959
D-6001341	8.365	5.328	5.973	74.907	71.883	73.012	3.48223	1.53e-05
D-6001343	32.875	25.082	35.412	79.513	74.185	81.765	1.33446	0.000469349
D-6001344	36.821	22.088	29.867	76.396	74.083	70.344	1.31462	0.000332057
D-6001345	24.308	16.913	20.516	76.146	76.312	70.907	1.85515	0.106948
D-6001346	0.601	2.213	1.532	90.362	75.362	76.065	5.79694	6.56e-17
D-6001348	5.829	6.416	8.884	100.345	85.375	90.625	3.70898	6.67e-07
D-6001349	22.501	11.606	16.07	86.298	72.385	85.244	2.28128	0.966479
D-6001350	0.412	4.932	2.627	79.845	78.583	88.549	4.95295	1.27e-15
D-6001352	50.171	29.719	39.692	81.323	86.365	90.75	1.1118	2.1e-05
D-6001353	48.213	40.051	36.376	90.044	84.596	89.844	1.08539	5.86e-06
D-6001354	17.49	16.288	17.662	84.103	78.862	84.492	2.26615	0.854489
D-6001355	19.582	18.817	21.066	90.402	83.152	87.043	2.13165	0.491909
D-6001356	35.372	22.53	26.827	86.256	78.537	70.642	1.47437	0.00254876
D-6001359	52.144	24.844	38.849	94.842	84.865	90.616	1.22257	0.00014698
D-6001360	10.756	9.769	11.067	73.563	67.693	70.308	2.74335	0.120797
D-6001361	25.331	14.001	19.387	77.528	78.298	77.305	1.98919	0.29746
D-6001362	34.85	26.962	29.598	87.33	77.656	68.86	1.35511	0.000534745
D-6001363	37.747	32.686	24.044	63.818	78.188	55.518	1.06397	3.68e-05
D-6001364	46.568	33.819	37.635	92.674	82.446	79.493	1.10923	1.06e-05
D-6001366	7.858	10.349	10.011	82.979	67.824	79.471	3.02853	0.0145114
D-6001372	4.632	5.86	7.377	84.8	71.163	94.12	3.80665	9.65e-08
D-6001373	6.314	3.735	4.597	78.233	64.462	56.164	3.76289	5.44e-06
D-6001374	2.232	2.875	4.549	65.723	55.939	52.522	4.17262	6.9e-08
D-6001376	26.092	10.381	19.944	86.903	78.585	79.932	2.12099	0.652627
D-6001377	20.906	15.588	20.196	80.635	77.783	88.699	2.12397	0.527819
D-6001378	7.787	4.299	7.54	90.157	97.107	99.876	3.87071	8.39e-08
D-6001379	2.614	4.435	4.996	93.097	84.102	88.835	4.46476	1.8e-13
D-6001380	6.073	3.785	5.741	78.834	76.903	71.847	3.86662	6.7e-08
D-6001381	1.728	2.385	3.743	113.041	100.338	102.536	5.32906	1.27e-23
D-6001382	2.036	3.944	4.915	101.381	82.028	96.68	4.68377	1.82e-15
D-6001383	16.342	10.28	15.48	77.329	74.064	70.256	2.39623	0.680387
D-6001384	1.63	3.641	2.966	104.702	91.615	79.432	5.06458	2.79e-17
D-6001386	11.589	9.373	11.681	83.349	76.366	85.285	2.90782	0.0274405
D-6001387	38.797	29.975	30.584	86.249	89.687	74.191	1.33196	0.000352058
D-6001389	44.374	18.062	26.038	78.922	86.623	79.636	1.47049	0.00498082
D-6001390	25.093	13.354	26.013	95.021	92.235	88.287	2.09575	0.535303
D-6001391	19.772	14.736	16.219	77.804	77.959	73.462	2.17587	0.643507
D-6001393	7.541	6.378	9.297	93.708	81.121	86.937	3.49492	1.94e-05
D-6001394	23.11	12.22	16.582	76.079	67.128	81.003	2.11065	0.571996
D-6001399	14.48	11.289	14.913	95.39	85.792	80.761	2.6867	0.152665
D-6001400	36.018	16.921	28.312	70.714	57.146	61.616	1.22153	0.000220482
D-6001401	4.361	4.203	8.069	90.785	72.803	82.67	3.88781	2.14e-08
D-6001404	1.718	3.162	3.502	92.528	82.213	76.823	4.90699	1.58e-14
D-6001405	1.152	2.575	4.614	78.032	69.226	83.134	4.78723	1.51e-15
D-6001406	1.908	2.566	4.207	88.958	79.882	70.95	4.78729	3.63e-17
D-6001407	0.817	3.006	6.245	86.506	63.458	71.292	4.45746	2.36e-08
D-6001408	44.491	27.916	37.353	87.33	80.153	89.256	1.22593	0.00010162
D-6001409	42.593	24.005	37.193	95.722	93.192	91.686	1.43481	0.00191534
D-6001414	11.968	17.32	16.274	79.194	69.493	71.725	2.27422	0.757397
D-6001416	36.844	25.114	29.978	89.771	83.698	81.35	1.47074	0.00234781
D-6001417	10.092	6.739	10.161	89.136	76.2	77.409	3.1687	0.00165107
D-6001418	15.67	8.979	13.484	92.736	82.853	88.549	2.79208	0.0582564
D-6001419	10.016	7.982	10.349	91.863	82.744	85.838	3.19957	0.000994974
D-6001428	0.815	1.82	4.152	86.039	74.377	81.6	5.15556	2.16e-20
D-6001431	35.509	31.194	32.979	86.175	78.298	72.78	1.251	9.8e-05
D-6001433	16.339	14.03	19.427	87.33	85.456	71.025	2.29159	0.946395
D-6001435	35.693	26.402	28.032	74.547	73.619	72.084	1.28908	0.000182188
D-6001436	4.195	4.233	6.033	83.236	70.768	75.49	3.98794	6.49e-09
D-6001437	9.931	8.528	7.085	90.268	87.081	79.327	3.32874	0.000277548
D-6001438	14.375	12.747	12.135	80.868	87.534	75.23	2.63359	0.2524
D-6001439	34.606	24.138	34.039	92.362	96.688	83.49	1.5545	0.00638109
D-6001440	19.177	13.87	18.745	79.059	79.319	79.825	2.20133	0.736053
D-6001443	17.961	13.279	17.365	97.195	83.375	92.772	2.49146	0.477313
D-6001444	16.354	10.89	17.461	77.906	86.299	80.787	2.45415	0.533924
D-6001445	2.095	2.57	4.448	92.964	84.624	63.683	4.72613	1.03e-10
D-6001446	48.895	39.836	44.654	93.271	95.483	92.419	1.07584	7.54e-06
D-6001448	65.19	25.513	40.75	101.558	99.386	98.505	1.18774	9.66e-05
D-6001449	6.784	5.691	7.753	76.766	71.501	73.66	3.45547	3.51e-05
D-6001451	5.79	3.011	5.773	100.023	89.687	110.334	4.36342	3.97e-12
D-6001452	47.539	26.283	41.797	87.555	79.285	85.785	1.1276	2.87e-05
D-6001453	3.132	1.865	4.46	86.401	85.298	68.289	4.665	6.25e-15
D-6001454	6.538	5.537	7.98	95.781	85.695	85.651	3.73529	1.27e-07
D-6001455	5.992	4.624	6.649	99.026	89.086	101.02	4.06557	1.28e-09
D-6001456	17.637	15.03	17.681	88.569	84.371	89.233	2.38044	0.791609
D-6001457	36.708	23.987	29.016	83.016	90.345	85.987	1.5315	0.00485626
D-6001458	11.134	9.219	11.032	74.355	72.774	61.378	2.73183	0.125025
D-6001459	2.636	2.771	2.398	91.507	83.448	68.666	4.96356	1.27e-14
D-6001460	18.138	12.92	13.417	97.951	103.625	104.416	2.78234	0.0996103
D-6001461	18.763	14.606	17.467	114.257	99.403	99.062	2.62089	0.288039
D-6001462	26.279	26.941	33.638	95.659	94.353	92.027	1.69913	0.0202233
D-6001463	36.888	29.297	29.722	96.762	87.51	94.493	1.53931	0.00431393
D-6001464	26.252	19.134	28.666	117.93	106.635	112.991	2.18847	0.709468
D-6001466	22.444	9.674	17.786	83.855	78.979	79.711	2.28096	0.907467
D-6001468	21.889	26.057	20.792	106.887	113.053	102.137	2.22818	0.656846
D-6001470	35.293	30.351	33.065	102.496	92.827	100.489	1.5834	0.006723
D-6001472	48.531	29.365	39.662	96.3	85.351	94.401	1.23155	0.000105951
D-6001473	4.017	2.327	3.981	70.674	63.181	79.074	4.36576	2.05e-12
D-6001474	4.259	5.116	6.933	97.948	88.952	97.786	4.12547	2.86e-10
D-6001475	5.707	7.419	7.428	107.348	95.597	112.889	3.94148	1.39e-08
D-6001476	30.231	17.585	28.574	86.543	87.263	98.297	1.83266	0.107696
D-6001477	13.557	10.563	13.922	89.562	85.245	99.559	2.85034	0.043154
D-6001478	2.907	1.971	3.898	91.65	98.719	82.36	4.95728	1.82e-18
D-6001481	14.325	12.588	10.663	76.617	67.015	68.023	2.49374	0.531722
D-6001482	31.898	24.825	29.046	95.451	87.954	93.627	1.69149	0.0229084
D-6001484	1.722	2.037	2.403	84.435	75.928	70.839	5.22893	7.03e-22
D-6001485	7.125	5.715	6.982	92.12	82.497	79.267	3.67879	7.62e-07
D-6001486	13.071	3.006	12.489	102.983	99.84	105.737	3.43304	0.00015343
D-6001487	50.787	28.907	34.434	94.275	88.706	87.189	1.24319	0.000125596
D-6001488	26.412	20.715	26.477	73.357	65.471	54.767	1.39515	0.00131816
D-6001489	31.066	24.295	25.478	94.575	87.073	80.912	1.69949	0.0253016
D-6001490	1.883	2.598	2.598	98.246	90.337	87.064	5.28254	4.57e-21
D-6001491	0.528	0	0.673	102.24	84.218	71.966	7.74578	1.16e-28
D-6001492	0.984	3.018	2.925	101.554	90.366	86.518	5.32837	3.02e-18
D-6001493	3.618	3.016	5.905	86.76	77.393	76.042	4.25938	1.15e-11
D-6001494	2.872	2.556	4.812	87.582	78.92	83.747	4.61067	2.33e-16
D-6001495	1.583	2.227	4.626	95.781	83.033	91.484	5.00135	1.69e-19
D-6001496	3.485	3.046	4.328	80.565	70.468	84.227	4.43691	1.38e-13
D-6001497	49.065	27.606	34.615	86.837	79.26	75.902	1.12071	1.91e-05
D-6001498	0.734	4.051	1.87	82.149	63.085	74.116	5.04202	3.54e-11
D-6001499	45.5	29.708	38.799	93.251	75.626	74.116	1.09177	1.59e-05
D-6001500	2.212	2.908	4.832	75.856	77.248	59.809	4.41872	8.39e-11
D-6001501	6.634	2.891	7.117	73.949	67.265	59.574	3.59253	1.46e-05
D-6001502	0	0	0	86.181	75.526	55.862	16.1462	3.88e-20
D-6001503	5.904	5.885	3.134	103.208	101.917	91.664	4.31355	9.7e-10
D-6001505	21.241	10.523	15.958	89.802	84.61	85.177	2.44343	0.518269
D-6001506	5.587	6.425	3.559	72.54	67.988	61.628	3.69828	9.65e-05
D-6001507	0.941	1.732	1.199	81.635	78.963	64.605	5.86091	9.6e-14
D-6001508	6.984	6.827	5.894	84.425	78.205	67.705	3.5469	1.1e-05
D-6001509	2.806	3.257	4.95	89.507	84.143	79.958	4.52494	5.85e-15
D-6001510	15.633	11.393	14.433	96.984	83.774	70.443	2.599	0.272527
D-6001511	22.633	11.77	27.58	102.216	98.859	82.015	2.19126	0.832572
D-6001512	1.755	2.961	3.727	93.526	87.869	82.328	4.96463	8.3e-18
D-6001513	0.69	2.063	1.868	82.981	72.357	73.155	5.62688	1.34e-25
D-6001514	0.603	1.997	2.766	81.857	75.946	69.655	5.40482	2.6e-22
D-6001515	2.251	4.873	4.217	90.401	79.402	90.103	4.51801	3.3e-13
D-6001516	8.749	5.779	6.859	65.158	72.493	62.913	3.22908	0.00111798
D-6001517	10.913	11.02	17.181	82.498	82.152	83.083	2.66294	0.199247
D-6001518	42.946	18.137	24.217	88.75	79.478	78.697	1.53342	0.00979948
D-6001519	7.739	5.498	5.491	77.747	71.222	61.377	3.48929	1.95e-05
D-6001520	2.999	2.759	5.731	96.214	91.046	79.58	4.53729	1.32e-13
D-6001521	0.408	1.127	2.602	93.509	87.571	77.968	5.96746	9.55e-29
D-6001522	11.495	8.813	10.251	83.852	81.353	68.379	2.93415	0.0328112
D-6001524	5.329	4.494	7.638	92.704	76.579	74.024	3.80034	3.59e-07
D-6001525	5.117	4.346	8.525	89.712	79.631	80.021	3.79292	1.42e-07
D-6001526	11.928	10.755	16.563	91.901	84.004	87.6	2.74712	0.107783
D-6001527	0.283	1.302	0.721	84.476	76.498	68.538	6.63518	9.02e-28
D-6001528	2.245	2.361	2.043	98.327	93.341	84.91	5.37777	2.53e-19
D-6001529	6.281	3.32	6.299	77.357	77.784	73.117	3.84331	3.57e-08
D-6001530	1.701	3.13	5.319	92.632	79.117	72.174	4.58647	7.29e-14
D-6001531	1.242	2.57	3.559	96.251	88.24	78.215	5.15487	1.74e-19
D-6001532	6.03	5.457	5.667	68.488	64.808	53.214	3.44241	6.05e-05
D-6001533	14.107	12.49	14.129	93.056	80.681	72.73	2.59728	0.303644
D-6001534	9.717	6.705	11.196	92.013	80.511	69.287	3.13006	0.0020813
D-6001535	11.742	8.102	12.505	90.753	84.176	90.936	3.03878	0.00575354
D-6001536	10.524	10.789	9.385	80.811	77.853	67.958	2.88395	0.0469225
D-6001537	10.487	10.413	13.492	97.801	85.708	83.79	2.9582	0.0196374
D-6001540	0.164	1.962	2.716	103.208	79.155	83.463	5.77786	2.15e-25
D-6001542	19.584	17.736	14.424	77.147	69.88	60.007	2.00034	0.230719
D-6001543	37.586	24.58	28.871	98.478	87.969	71.18	1.50073	0.00347814
D-6001544	1.48	3.337	4.055	86.658	73.819	84.112	4.78449	9.44e-17
D-6001545	0.81	2.899	3.44	89.599	80.084	81.821	5.13611	3.29e-20
D-6001547	3.806	4.815	6.062	80.372	91.165	74.879	4.0686	6.95e-09
D-6001548	0.502	1.386	2.304	98.17	89.687	77.719	5.98433	4.08e-30
D-6001549	3.078	3.218	5.347	98.405	90.918	93.14	4.60017	1.5e-15
D-6001550	0	1.127	3.643	90.213	89.687	88.515	5.81344	3.43e-21
D-6001551	0.515	2.845	3.283	90.795	88.085	70.59	5.23025	2.37e-19
D-6001552	0	2.892	4.733	98.426	94.127	103.405	5.27796	4.19e-21
D-6001553	0	1.633	2.261	104.689	84.173	78.82	6.10203	4.18e-28
D-6001554	0.342	2.047	1.526	88.193	80.115	73.164	5.94561	5.36e-26
D-6001555	0	2.06	5.468	110.668	95.292	112.725	5.40316	2.93e-22
D-6001556	0.229	1.475	1.654	88.331	74.185	63.271	6.06995	5.89e-31
D-6001557	0.394	2.535	1.504	98.048	90.094	72.174	5.87488	1.22e-20
D-6001558	1.286	3.155	4.915	95.112	86.135	70.198	4.74776	1.43e-12
D-6001559	1.657	2.845	3.518	88.221	80.077	80.145	4.95265	3.68e-18
D-6001560	0.75	2.416	3.633	83.622	80.594	76.743	5.1467	8.91e-21
D-6001561	0.394	1.811	3.009	101.124	94.273	83.945	5.74268	2.16e-27
D-6001562	10.196	7.614	8.283	75.259	71.78	77.955	3.10801	0.00362927
D-6001563	7.361	5.975	7.171	93.88	100.449	53.918	3.59739	3.12e-05
D-6001564	24.247	10.357	14.342	77.724	58.296	41.606	1.85952	0.191643
D-6001565	14.586	12.855	16.626	93.524	83.008	93.491	2.61523	0.264625
D-6001566	10.017	8.621	6.586	88.959	85.336	84.91	3.36107	0.000368173
D-6001567	23.861	18.253	21.688	100.308	93.019	85.041	2.12527	0.508814
D-6001568	27.894	19.663	24.575	98.106	92.274	96.476	1.99157	0.264746
D-6001570	6.409	7.766	8.961	91.901	86.935	79.852	3.48283	4.71e-05
D-6001571	1.906	1.656	4.855	94.59	90.564	83.976	4.99836	1.38e-19
D-6001572	4.213	3.661	4.174	85.206	78.779	73.665	4.30163	6.82e-11
D-6001573	26.163	19.325	24.411	97.549	89.687	81.297	1.94171	0.187069
D-6001574	2.647	3.019	4.855	111.992	104.159	92.695	4.87515	4.28e-18
D-6001575	3.787	4.991	6.259	97.343	88.733	76.68	4.12686	3.45e-10
D-6001583	1.007	2.316	3.848	95.454	96.987	79.973	5.2469	7.11e-16
D-6001584	25.08	18.068	18.99	93.056	91.402	77.022	2.0731	0.408509
D-6001585	9.278	7.849	12.363	104.86	92.006	90.243	3.28317	0.000369662
D-6001586	6.415	5.902	9.193	91.777	88.441	89.234	3.64676	9.93e-06
D-6001587	0	2.656	2.452	74.716	62.781	62.267	5.28857	1.35e-10
D-6001588	0.541	0.996	1.379	70.956	59.417	46.701	5.92276	2.31e-16
D-6001589	2.978	3.372	2.919	99.113	92.534	94.794	4.94923	6.92e-17
D-6001590	0	2.06	2.853	63.992	80.409	57.095	5.35714	1.97e-12
D-6001591	12.989	5.311	12.871	75.686	77.729	53.776	2.73257	0.197598
D-6001593	8.318	9.125	13.315	266.507	248.848	223.987	4.58707	9.49e-16
D-6001594	0	0	0.968	100.353	81.819	56.607	7.94201	3e-23
D-6001595	7.115	6.964	8.679	85.651	81.769	74.37	3.40914	7.24e-05
D-6001596	10.723	7.922	8.279	88.149	79.338	76.945	3.18233	0.00123573
D-6001597	12.69	9.387	8.692	98.777	86.12	86.223	3.13926	0.00198631
D-6001598	7.327	6.435	7.638	88.002	81.235	77.072	3.5246	1.97e-05
D-6001599	3.3	3.036	2.859	105.701	86.816	79.215	4.88474	1.39e-17
D-6001600	12.606	8.572	10.473	82.908	85.146	78.999	2.96438	0.026406
D-6001601	21.255	12.934	18.052	88.804	73.38	70.464	2.15483	0.632953
D-6001602	0.318	1.172	1.217	73.524	58.362	71.799	6.23192	2.63e-23
D-6001603	2.706	1.245	1.724	69.591	53.252	49.089	4.92034	1.42e-07
D-6001606	1.443	2.39	2.942	108.58	104.635	96.514	5.51402	3.42e-24
D-6001607	0.38	0.874	1.935	83.308	83	59.214	6.14268	9.75e-28
D-6001608	13.631	12.725	11.492	70.753	68.718	55.231	2.36289	0.904267
D-6001609	26.505	17.591	22.296	99.674	91.887	93.837	2.10384	0.492859
D-6001610	19.244	10.06	15.712	84.507	83.345	67.499	2.38623	0.666442
D-6001611	13.437	6.41	12.046	74.281	73.193	50.751	2.63571	0.2233
D-6001612	4.33	3.486	5.516	87.876	73.992	71.643	4.13022	2.59e-09
D-6001613	0.753	0	2.398	85.811	74.479	59.437	6.12241	3e-23
D-6001614	7.244	5.89	9.015	86.99	84.976	72.52	3.46426	4.25e-05
D-6001615	12.843	8.777	11.219	97.321	89.497	95.164	3.102	0.00351921
D-6001616	0	0	1.532	81.265	72.248	75.476	7.22091	2.42e-16
D-6001618	6.495	3.984	10.638	105.732	106.343	98.253	3.87713	6.87e-08
D-6001619	27.728	20.997	20.379	95.073	84.164	87.838	1.95036	0.195646
D-6001620	4.71	5.834	4.385	94.272	83.12	89.351	4.15899	6.5e-10
D-6001621	5.648	7.558	12.863	92.335	84.015	91.287	3.35972	0.000233272
D-6001622	6.212	7.228	5.819	106.122	91.768	89.747	3.90043	6.63e-08
D-6001625	2.887	0	1.839	80.052	70.255	53.776	5.4315	4.2e-10
D-6001627	0.562	2.587	6.447	70.885	62.897	49.623	4.25603	6.22e-08
D-6001628	2.072	3.612	3.196	87.11	87.315	58.068	4.71002	2.89e-15
D-6001629	7.699	6.084	6.347	105.326	95.316	91.571	3.8594	2.39e-08
D-6001630	22.071	14.227	16.297	91.016	83.135	77.191	2.25659	0.906673
D-6001631	2.725	3.064	4.243	84.887	71.812	61.753	4.44422	3.49e-11
D-6001632	1.698	1.562	2.163	74.059	53.636	45.369	4.9953	5.89e-13
D-6001633	0.395	0.364	2.015	68.588	62.863	46.332	6.00047	3.73e-25
D-6001634	4.371	2.262	3.828	78.239	70.589	47.41	4.22912	3.93e-11
D-6001635	2.415	2.857	4.835	92.723	87.543	74.423	4.6549	1.33e-14
D-6001636	5.773	4.346	3.677	73.569	69.847	43.999	3.76362	1.87e-06
D-6001637	5.793	3.433	4.128	79.805	75.146	61.805	4.02042	1.04e-09
D-6001638	4.173	2.16	3.323	84.963	76.18	46.291	4.42466	1.19e-11
D-6001639	1.804	2.656	5.056	77.869	63.154	34.672	4.20614	1.51e-08
D-6001640	3.001	3.451	3.277	81.061	76.922	70.093	4.55065	4.43e-14
D-6001641	6.415	2.951	4.086	71.158	63.113	50.317	3.77812	0.000779764
D-6001642	14.136	12.024	14.158	70.115	64.549	53.788	2.22462	0.737783
D-6001643	13.071	8.518	14.571	77.993	67.97	50.999	2.44535	0.59366
D-6001644	0.833	1.532	2.652	81.452	81.063	68.989	5.52722	6.97e-18
D-6001645	7.216	4.665	6.709	88.412	78.779	65.021	3.64263	1.3e-06
D-6001646	35.566	26.036	30.535	86.082	86.163	85.82	1.48585	0.00274091
D-6001650	2.335	2.343	4.056	83.477	73.42	49.947	4.56528	6.38e-13
D-6001652	1.899	2.679	3.064	97.161	83.262	79.572	5.08784	1.83e-19
D-6001654	12.872	7.537	8.945	82.609	78.779	64.256	2.94229	0.0622455
D-6001655	16.653	13.619	15.087	111.215	98.885	81.644	2.68516	0.195128
D-6001656	0.437	1.207	1.114	88.653	82.439	77.62	6.49316	6.45e-24
D-6001657	2.405	2.213	1.532	91.575	92.801	89.038	5.47367	1.51e-16
D-6001658	1.538	1.91	2.351	90.355	79.252	69.15	5.36287	1.32e-23
D-6001659	1.735	1.596	3.416	79.854	77.026	68.206	5.05946	2.33e-20
D-6001660	0.209	1.732	2.931	85.431	75.822	68.092	5.55599	1.5e-21
D-6001661	0.269	1.653	2.403	95.302	87.361	76.63	5.90476	3.33e-29
D-6001662	0.41	2.262	1.74	87.468	80.209	72.723	5.7669	2.36e-25
D-6001663	0	0.982	1.165	72.416	71.37	59.198	6.56091	1.51e-31
D-6001664	17.057	4.829	10.029	48.958	70.662	68.185	2.55682	0.371286
D-6001665	0.71	1.306	4.521	94.488	93.362	89.782	5.40776	2.06e-15
D-6001666	0.381	1.404	2.187	105.989	80.797	75.185	6.04232	2.54e-27
D-6001667	0.149	1.298	1.798	82.387	79.61	65.612	6.13088	5.07e-32
D-6001668	0	1.621	2.245	93.296	82.778	76.394	6.02801	6.28e-29
D-6001669	0.317	0.584	1.212	87.01	77.696	63.76	6.75451	1.45e-34
D-6001670	4.826	2.918	4.04	90.389	79.404	64.088	4.31052	5.32e-12
D-6001671	11.835	7.17	7.355	84.128	82.512	63.683	3.12709	0.00390205
D-6001672	14.595	11.637	15.185	70.281	63.864	63.325	2.25326	0.852818
D-6001673	2.986	0	0	49.688	47.936	30.743	5.4245	4.65e-08
D-6001674	1.258	1.488	3.204	78.814	76.103	61.833	5.18629	3.89e-19
D-6001677	22.106	9.245	16.758	78.302	68.306	62.697	2.12116	0.637322
D-6001679	6.581	2.231	3.972	76.85	66.368	61.475	4.00073	3.07e-08
D-6001680	3.838	5.368	5.477	86.711	79.828	80.845	4.07426	2.57e-09
D-6001681	7.76	5.997	7.842	89.834	86.633	85.062	3.59775	2.01e-06
D-6001682	3.445	4.227	5.56	85.708	76.721	86.599	4.2339	3.8e-11
D-6001684	22.852	9.959	16.855	86.117	84.704	66.041	2.25365	1
D-6001685	34.85	13.117	27.58	93.72	77.656	79.215	1.72985	0.0717495
D-6001686	35.506	21.003	26.986	95.963	85.083	83.565	1.66408	0.0211264
D-6001687	12.735	11.404	14.06	82.022	85.466	94.233	2.77633	0.0895153
D-6001688	36.978	24.363	27.946	82.642	77.353	65.398	1.33589	0.000359661
D-6001690	7.136	4.34	8.012	97.331	92.192	91.788	3.8513	2.36e-08
D-6001691	16.307	11.64	11.82	86.196	80.369	73.056	2.59102	0.305654
D-6001692	7.144	2.39	7.998	90.823	78.7	92.764	3.90285	1.33e-08
D-6001693	1.883	1.732	1.199	67.396	73.114	62.76	5.39914	1.3e-11
D-6001694	0.866	1.593	4.413	69.864	66.368	77.268	4.95675	1.32e-10
D-6001695	5.667	4.588	7.364	92.359	94.852	95.468	4.00373	1.68e-09
D-6001697	30.832	32.087	32.378	73.86	72.395	65.665	1.15299	1.13e-05
D-6001698	33.593	33.826	34.951	87.142	82.535	96.622	1.37923	0.000506822
D-6001699	27.759	17.211	25.562	82.461	72.812	72.188	1.68923	0.0285612
D-6001700	2.926	3.499	6.336	90.723	80.142	87.205	4.33763	5.7e-12
D-6001702	54.574	30.845	38.114	84.298	87.195	78.719	1.01824	3.79e-06
D-6001703	5.567	5.406	6.698	101.833	86.644	101.437	4.03594	2.1e-09
D-6001704	1.483	3.001	6.234	106.022	92.758	104.102	4.82026	9.53e-17
D-6001705	8.947	7.056	10.788	75.89	66.355	66.267	2.96017	0.0182148
D-6001706	4.33	6.473	6.895	89.513	93.891	117.813	4.08891	4.58e-09
D-6001708	22.824	22.543	23.946	86.653	78.91	81.29	1.83241	0.0768022
D-6001713	8.53	8.969	13.971	76.352	69.999	95.026	2.93912	0.0209546
D-6001716	11.706	13.896	12.988	92.026	84.081	83.676	2.75091	0.13539
D-6001718	35.057	20.459	30.33	101.841	99.983	91.964	1.77492	0.0622601
D-6001719	19.176	13.958	17.646	82.341	74.706	85.926	2.2584	0.895273
D-6001720	34.145	24.864	35.169	81.029	68.318	95.025	1.37559	0.000734704
D-6001721	12.75	10.631	13.198	85.589	78.545	97.021	2.83572	0.0515367
D-6001722	21.017	14.476	19.313	82.002	85.286	86.261	2.2098	0.773352
D-6001723	4.493	2.631	3.643	97.628	90.533	76.099	4.61688	1.52e-12
D-6001724	12.346	9.919	11.298	92.065	84.824	100.085	3.04469	0.00742528
D-6001725	40	24.897	33.721	83.748	78.739	88.061	1.34514	0.000510465
D-6001726	2.547	4.218	7.138	96.919	77.377	116.71	4.38728	2.73e-12
D-6001727	15.575	10.604	10.715	75.707	71.943	93.462	2.70815	0.139822
D-6001728	3.889	4.771	4.955	79.486	76.261	84.402	4.14036	2.81e-09
D-6001729	3.396	5.468	3.245	79.624	64.188	65.764	4.11299	3.04e-06
D-6001730	6.158	5.84	6.639	92.394	83.897	97.73	3.87783	2.41e-08
D-6001731	7.519	7.156	8.588	86.981	82.347	91.435	3.48646	2.08e-05
D-6001732	4.028	4.014	7.697	94.438	84.646	103.998	4.16854	1.51e-10
D-6001733	48.109	28.569	41.509	73.437	82.892	87.912	1.04722	7.48e-06
D-6001734	6.773	8.012	9.758	77.898	69.645	93.29	3.29449	0.000412275
D-6001735	6.778	8.29	9.955	99.794	87.87	102.971	3.53772	1.15e-05
D-6001736	17.72	12.612	13.843	80.249	75.489	67.699	2.33849	0.888797
D-6001738	35.632	25.599	33.277	90.05	84.247	114.837	1.6132	0.0124126
D-6001741	7.37	4.238	8.215	78.04	66.788	57.811	3.35347	0.00259232
D-6001743	9.495	7.338	10.645	75.073	69.232	81.931	3.04134	0.011622
D-6001745	49.833	37.926	47.691	103.712	92.95	108.12	1.17	2.48e-05
D-6001746	16.508	10.259	21.215	288.13	267.111	205.318	3.98641	7.53e-10
D-6001747	10.647	11.428	8.138	238.01	244.433	197.311	4.49163	2.51e-13
D-6001748	0.256	2.748	4.387	102.29	90.472	102.93	5.32161	1.28e-24
D-6001749	19.37	17.612	19.742	68.715	63.017	67.034	1.80899	0.0666869
D-6001751	18.678	11.716	17.305	98.705	85.793	95.851	2.55512	0.312707
D-6001752	14.551	5.551	9.495	94.488	73.881	69.946	3.00922	0.00951339
D-6001753	1.259	1.39	5.131	90.63	86.037	84.663	5.06942	7.79e-18
D-6001754	0.835	3.074	5.321	97.018	90.552	103.476	4.97832	3.23e-18
D-6001755	2.82	3.096	6.258	106.777	91.477	103.729	4.63225	9.91e-16
D-6001756	2.57	4.366	7.556	90.919	83.749	99.837	4.24322	1.07e-10
D-6001757	2.912	3.284	6.342	95.286	86.671	76.161	4.36332	1.08e-12
D-6001758	13.673	9.959	15.967	90.203	75.526	83.234	2.6523	0.229792
D-6001759	20.618	13.008	18.012	80.795	82.365	80.578	2.23876	0.885909
D-6001760	3.963	5.266	8.601	124.038	105.04	128.229	4.32455	3.85e-12
D-6001761	23.314	15.832	24.751	94.048	83.363	103.96	2.1386	0.61844
D-6001762	3.301	3.855	3.559	96.678	85.479	85.906	4.64448	5.61e-15
D-6001764	3.138	3.464	4.797	76.572	81.888	74.45	4.35243	7.2e-09
D-6001765	5.86	5.291	7.189	84.703	80.246	79.058	3.73364	4.08e-07
D-6001767	2.62	2.87	5.564	77.641	67.2	71.452	4.28998	1.46e-11
D-6001769	43.587	24.433	42.657	78.306	84.903	83.778	1.15806	5.53e-05
D-6001770	6.949	7.869	8.853	86.791	83.597	78.62	3.39483	0.000246242
D-6001771	0.466	2.142	4.152	94.373	79.079	95.866	5.31552	1.06e-16
D-6001772	9.602	7	16.156	91.715	108.074	134.293	3.35016	0.000114196
D-6001773	1.739	3.958	8.863	112.44	93.005	116.415	4.46607	9.24e-14
D-6001774	3.427	5.886	8.878	104.612	97.378	107.874	4.09011	6.85e-10
D-6001775	11.159	8.077	12.89	90.781	83.369	83.597	3.00402	0.00997794
D-6001777	16.8	13.446	18.793	107.716	90.536	111.16	2.65745	0.188729
D-6001778	39.541	24.692	36.356	99.148	100.156	104.909	1.59658	0.0108739
D-6001779	5.34	6.241	10.664	99.265	83.708	93.684	3.63637	3.02e-06
D-6001780	9.305	13.977	12.822	86.372	86.737	102.972	2.93476	0.0359334
D-6001781	9.173	5.655	9.934	96.859	89.022	92.556	3.49099	1.05e-05
D-6001782	9.403	6.835	9.169	88.969	83.315	86.39	3.34768	0.000138014
D-6001783	25.453	11.709	22.558	80.355	75.36	76.907	1.96165	0.279918
D-6001785	6.881	7.327	10.54	125.459	115.872	136.311	3.93147	5.23e-09
D-6001786	2.804	2.683	5.573	96.832	89.454	87.99	4.63183	1.87e-15
D-6001787	40.612	26.055	33.873	89.212	84.547	86.026	1.36952	0.000627052
D-6001793	10.569	8.626	9.99	86.298	79.8	77.556	3.0614	0.00695488
D-6001794	18.402	11.619	11.032	73.503	75.113	65.098	2.38004	0.764909
D-6001795	9.02	6.916	9.193	88.998	80.189	76.36	3.28842	0.0004159
D-6001796	17.233	12.486	18.112	125.347	115.343	115.959	2.89841	0.0284422
D-6001797	12.821	8.509	13.388	97.928	90.34	87.383	2.98898	0.0118658
D-6001798	19.44	16.26	16.886	83.384	78.182	74.76	2.16796	0.594732
D-6001801	2.34	1.077	4.472	81.429	76.961	74.009	4.88009	1.13e-12
D-6001802	3.959	4.7	6.02	77.927	76.194	68.128	3.92008	3e-08
D-6001803	27.225	20.22	15.044	74.429	69.983	66.256	1.75325	0.0474118
D-6001805	18.955	20.345	16.335	71.401	69.863	78.168	1.97965	0.19517
D-6001806	30.602	26.507	26.543	71.243	71.142	72.301	1.35972	0.000454874
D-6001807	22.987	10.285	18.052	69.864	61.965	69.472	1.97159	0.305748
D-6001808	5.068	5.995	6.641	92.441	86.087	93.855	3.94326	1.73e-08
D-6001809	29.955	17.162	31.743	99.963	97.161	95.057	1.88946	0.155012
D-6001810	6.415	4.303	9.874	80.861	72.386	75.214	3.4716	2.29e-05
D-6001812	44.412	28.559	39.342	93.27	89.192	76.638	1.20596	5.8e-05
D-6001813	9.015	8.922	11.658	91.738	81.765	98.705	3.20115	0.00134994
D-6001814	54.479	33.684	44.407	89.541	98.882	97.27	1.10769	1.46e-05
D-6001815	19.374	13.031	19.82	77.043	68.709	76.275	2.08786	0.45945
D-6001816	25.792	18.443	25.707	82.209	76.815	81.11	1.77956	0.0576962
D-6001817	28.97	19.556	22.465	67.165	65.716	74.875	1.54914	0.00667664
D-6001819	20.642	14.475	17.318	80.602	69.872	75.53	2.10768	0.492532
D-6001820	39.108	28.485	32.622	77.001	76.427	69.389	1.15274	2.98e-05
D-6001821	20.662	15.655	20.516	80.589	76.47	99.062	2.17197	0.659197
D-6001822	40.452	23.845	27.969	74.415	72.213	71.556	1.24165	0.000125312
D-6001823	36.514	23.865	32.029	84.11	79.148	97.236	1.49513	0.00383998
D-6001825	20.322	14.013	17.685	98.389	85.991	89.689	2.39733	0.694158
D-6001826	28.5	22.355	25.602	78.21	78.05	75.237	1.59824	0.00867075
D-6001828	44.053	25.94	37.201	91.138	87.601	91.081	1.33175	0.000551969
D-6001829	25.141	19.147	24.377	85.358	77.246	85.458	1.85301	0.0993541
D-6001830	22.414	15.693	20.755	90.528	85.27	92.2	2.18676	0.701305
D-6001831	28.082	20.872	22.91	99.188	86.535	83.147	1.90352	0.139003
D-6001832	27.619	24.742	28.572	92.566	83.127	88.168	1.70494	0.0230611
D-6001833	52.732	36.164	47.148	96.234	93.946	106.73	1.12594	1.72e-05
D-6001835	2.778	3.834	4.425	99.939	89.927	98.078	4.70499	1.48e-14
D-6001836	21.048	11.34	15.836	88.699	80.815	84.039	2.39439	0.637841
D-6001837	31.534	18.3	26.267	94.424	80.768	93.591	1.82041	0.0918153
D-6001838	24.092	15.19	23.18	76.286	71.889	96.143	1.96766	0.259555
D-6001842	13.402	6.007	7.442	57.873	62.282	77.497	2.87978	0.0322732
D-6001844	43.298	23.382	29.499	95.114	101.385	84.541	1.54695	0.00758934
D-6001846	41.076	26.722	35.146	82.925	80.718	73.864	1.20609	5.9e-05
D-6001848	11.987	8.091	11.132	81.907	72.225	68.543	2.83474	0.0436574
D-6001849	15.197	12.135	14.612	77.209	80.184	77.038	2.48254	0.528124
D-6001850	53.908	26.381	32.877	86.752	83.153	81.255	1.15015	5.36e-05
D-6001851	23.36	16.29	22.178	91.531	82.906	87.244	2.08142	0.438923
D-6001853	5.256	4.145	6.058	81.02	72.838	80.247	3.92038	5.98e-08
D-6001854	0.54	1.303	1.976	87.806	83.261	70.824	5.9839	2.9e-31
D-6001855	0	0.905	0	73.437	68.284	61.753	7.80796	1.67e-17
D-6001856	0	0.291	0.805	91.473	79.212	66.007	7.75069	1.85e-33
D-6001857	0	2.153	0	67.268	65.447	61.961	6.4966	3.45e-13
D-6001858	0.893	0.821	1.706	69.324	69.345	49.02	5.77696	8.2e-18
D-6001859	1.096	0	2.095	75.723	70.387	55.353	5.97903	8.33e-19
D-6001860	11.483	5.716	9.113	66.447	62.781	58.514	2.83482	0.0431057
D-6001861	3.135	3.425	4.243	93.06	88.672	84.142	4.62085	4.08e-14
D-6001862	8.41	6.169	6.805	86.528	84.626	75.438	3.52734	1.07e-05
D-6001864	1.713	2.149	2.976	99.895	79.04	68.875	5.1789	8.9e-20
D-6001865	0.655	2.323	3.693	94.214	84.36	94.721	5.35578	4.88e-23
D-6001866	3.263	3.701	6.236	87.215	81.001	83.198	4.25114	3.86e-12
D-6001867	2.227	3.279	3.518	95.686	90.979	88.492	4.92988	1.75e-18
D-6001870	13.004	10.386	12.743	94.247	82.583	99.202	2.93334	0.0213105
D-6001871	27.355	19.918	24.159	71.759	73.348	63.518	1.54623	0.00574666
D-6001872	31.059	29.423	34.37	82.287	76.057	59.747	1.20115	3.36e-05
D-6001874	7.296	6.052	7.619	90.707	83.988	91.243	3.66471	1.2e-06
D-6001875	35.039	22.105	26.464	86.068	86.835	87.609	1.6396	0.0188562
D-6001876	12.989	3.984	11.032	79.689	66.144	47.762	2.78915	0.115794
D-6001877	18.041	9.959	14.611	91.618	79.544	79.982	2.55913	0.293923
D-6001879	29.422	18.47	25.089	78.385	77.735	73.127	1.65127	0.0180115
D-6001880	15.538	14.993	14.846	86.566	89	81.844	2.50396	0.506393
D-6001881	8.135	8.571	9.361	88.918	88.192	69.472	3.24162	0.0010464
D-6001882	22.465	14.549	19.986	101.126	86.697	93.647	2.30389	0.949154
D-6001883	16.375	13.617	18.253	75.58	73.543	65.767	2.15508	0.577324
D-6001885	10.138	13.02	9.687	78.171	75.249	74.762	2.79633	0.115169
D-6001886	1.703	1.119	4.958	88.556	81.877	88.965	5.05871	5.04e-18
D-6001887	6.857	8.292	7.238	91.874	78.73	86.639	3.52222	3.65e-05
D-6001888	1.379	1.649	3.513	94.422	89.83	84.099	5.35782	1.57e-22
D-6001889	13.875	10.124	14.628	107.836	88.448	109.773	2.98602	0.0132786
D-6001890	54.167	41.368	43.213	98.202	93.136	88.606	1.01266	1.74e-06
D-6001892	29.343	22.058	25.529	84.804	71.898	70.524	1.56247	0.00796805
D-6001894	17.057	7.001	11.701	84.948	86.697	59.18	2.69032	0.124001
D-6001895	50.345	24.652	35.671	87.984	77.78	79.365	1.14728	3.62e-05
D-6001898	24.664	18.909	22.343	83.185	78.05	67.176	1.79288	0.0641295
D-6001899	18.048	17.126	17.115	98.103	83.149	86.576	2.35666	0.907539
D-6001900	18.502	15.609	17.507	109.317	96.127	97.857	2.55473	0.366043
D-6001901	19.007	18.561	20.456	93.074	86.276	79.998	2.16011	0.535454
D-6001902	36.803	33.86	35.303	93.88	85.651	79.815	1.29125	0.000221158
D-6001903	33.458	24.143	25.909	98.577	89.517	83.302	1.70034	0.0266225
D-6001905	34.818	24.874	26.818	101.415	89.79	79.921	1.64799	0.0150057
D-6001906	24.329	17.597	21.154	91.993	80.109	90.887	2.0597	0.377006
D-6001907	27.499	19.453	21.64	90.025	80.46	89.86	1.92427	0.166221
D-6001908	42.9	30.587	34.491	85.122	81.13	68.611	1.12106	1.3e-05
D-6001909	29.53	20.501	25.849	96.282	86.872	75.673	1.77016	0.0525548
D-6001914	9.566	9.612	7.055	89.488	103.244	97.375	3.46698	3.99e-05
D-6001919	17.235	9.282	12.585	91.569	87.075	86.971	2.76393	0.0756354
D-6001920	2.347	4.32	6.314	96.799	82.933	83.12	4.33946	6.86e-11
D-6001921	21.576	12.693	20.755	91.918	77.83	81.744	2.19232	0.755651
D-6001924	20.353	26.12	25.433	101.841	90.895	88.469	1.96739	0.155018
D-6001925	37.805	30.769	37.254	94.173	87.512	80.791	1.31044	0.000229223
D-6001926	48.852	28.67	40.355	90.338	86.598	99.734	1.23086	0.00011028
D-6001928	4.096	4.665	8.448	90.084	82.617	105.373	4.014	5.07e-09
D-6001929	21.731	12.826	17.133	93.119	80.684	85.071	2.32423	0.865009
D-6001930	3.457	2.423	6.292	92.477	87.811	88.461	4.46428	1.95e-13
D-6001931	5.078	1.23	5.448	73.314	73.355	61.848	4.14835	5.78e-10
D-6001932	37.886	26.391	33.096	80.78	83.521	74.296	1.29296	0.000408255
D-6001933	3.451	3.753	5.196	91.127	81.888	91.678	4.41558	2.41e-11
D-6001936	16.179	11.908	14.919	84.377	75.324	90.198	2.53865	0.372538
D-6001937	57.265	27.146	33.585	79.583	78.657	89.532	1.07026	1.38e-05
D-6001938	0.627	1.939	4.064	93.765	89.333	85.301	5.33859	5.66e-24
D-6001939	0.921	1.574	4.359	80.03	71.013	77.942	5.06155	3.87e-19
D-6001940	53.995	44.991	41.532	96.063	96.545	101.393	1.06505	8.12e-06
D-6001942	3.926	5.676	10.289	103.506	91.894	115.376	3.96548	5.69e-09
D-6001943	41.633	15.321	33.945	93.208	83.65	66.948	1.42337	0.00495731
D-6001945	44.219	23.626	30.954	94.53	91.237	94.169	1.5025	0.00448854
D-6001946	57.731	26.942	42.369	92.603	93.153	98.344	1.16107	5.12e-05
D-6001947	20.634	16.495	17.669	81.531	70.418	60.366	1.95395	0.204121
D-6001948	28.347	22.403	25.27	80.836	87.08	78.306	1.69547	0.023008
D-6001950	7.946	5.827	7.188	85.82	80.384	86.83	3.59336	3.34e-06
D-6001951	31.956	24.017	30.734	91.778	89.127	85.351	1.61856	0.0111473
D-6001952	9.589	4.824	8.016	74.638	74.015	63.756	3.24324	0.000498023
D-6001953	4.875	6.082	9.158	85.247	78.219	92.445	3.6691	1.22e-06
D-6001955	12.534	13.628	13.064	85.606	80.443	71.689	2.5994	0.344877
D-6001957	5.773	4.363	5.516	77.973	84.135	73.791	3.91349	4.04e-08
D-6001958	0.827	2.03	3.513	94.978	80.261	79.367	5.32017	1.37e-21
D-6001961	2.436	3.486	4.137	75.595	80.158	85.971	4.58639	1.03e-12
D-6001962	0.646	3.567	0	71.037	120.475	111.524	6.16748	4.15e-20
D-6001963	0.744	2.739	3.161	90.208	105.234	104.982	5.49817	5.41e-24
D-6001964	5.386	1.906	5.806	92.762	74.024	83.488	4.25578	1.85e-11
D-6001965	0.806	2.316	2.822	87.533	76.964	88.859	5.41288	3.26e-23
D-6001966	0.371	2.474	4.134	87.704	76.339	84.365	5.15294	2e-20
D-6001967	1.11	2.758	3.96	92.368	81.868	77.072	5.00413	1.36e-18
D-6001968	0.472	2.334	3.682	92.387	78.995	80.109	5.27594	1.13e-22
D-6001969	1.234	3.199	3.001	85.633	76.908	76.661	5.00738	2.95e-18
D-6001970	6.553	6.388	9.144	96.378	90.495	87.281	3.63367	1.74e-06
D-6001971	37.56	22.558	28.743	99.561	98.061	100.255	1.74506	0.0478447
D-6001976	0.728	4.184	4.172	102.374	91.571	110.597	5.06671	4.27e-18
D-6001977	1.55	4.026	4.529	91.099	77.131	95.636	4.70625	1.14e-15
D-6001978	13.392	9.264	15.137	80.222	79.467	79.085	2.65936	0.170685
D-6001979	22.488	16.46	18.914	105.435	94.062	95.752	2.35118	0.845609
D-6001981	39.554	26.258	34.838	84.485	84.123	83.793	1.32634	0.000339742
D-6001982	25.827	21.665	23.225	89.117	92.571	96.827	1.97758	0.229988
D-6001984	4.469	1.799	3.559	74.935	70.014	51.768	4.32281	9.45e-11
D-6001985	8.553	5.902	9.193	79.513	76.4	71.545	3.26565	0.000771317
D-6001986	4.393	4.33	6.795	82.9	73.439	69.22	3.86123	4.2e-07
D-6001987	5.412	6.758	9.358	78.753	74.072	76.192	3.41099	0.000155441
D-6001988	34.386	20.362	30.466	97.591	85.995	81.342	1.6364	0.0161739
D-6001992	36.462	14.676	17.419	76.988	64.315	66.476	1.59963	0.0242286
D-6001993	43.665	23.077	32.282	81.034	80.787	63.809	1.18808	5.39e-05
D-6001994	14.341	7.993	13.351	90.25	86.259	75.986	2.82276	0.0453532
D-6001995	9.02	6.455	9.193	94.001	82.005	93.558	3.44976	4.55e-05
D-6001996	44.013	31.948	35.681	87.474	86.579	87.012	1.22551	7.63e-05
D-6001998	26.81	13.059	17.9	86.896	82.411	78.443	2.10046	0.554915
D-6002000	7.629	6.746	10.224	89.828	80.862	86.756	3.38744	8.79e-05
D-6002001	48.315	32.118	37.402	84.22	83.299	73.419	1.03188	2.89e-06
D-6002006	10.25	6.992	12.383	71.29	63.513	70.701	2.79415	0.0685554
D-6002007	30.952	19.838	28.355	82.42	80.322	87.638	1.66151	0.0224425
D-6002009	22.656	12.97	20.739	94.777	92.12	95.442	2.3245	0.849919
D-6002010	36.841	20.413	26.578	79.398	71.081	81.582	1.4689	0.00287762
D-6002011	32.704	22.037	27.874	89.653	83.485	93.717	1.69154	0.0268515
D-6002012	30.902	20.239	23.243	90.147	82.816	79.518	1.76307	0.0496506
D-6002013	34.586	21.962	29.078	90.932	79.762	97.467	1.64694	0.0180551
D-6002014	47.869	31.758	37.386	87.451	86.822	80.075	1.12011	1.54e-05
D-6002015	35.801	24.878	28.117	92.257	88.727	98.952	1.6565	0.0179868
D-6002016	22.208	11.245	21.27	81.449	83.812	90.941	2.227	0.907721
D-6002017	50.455	31.817	39.181	88.759	80.586	76.363	1.01653	2.54e-06
D-6002022	22.718	20.656	26.899	80.592	75.016	88.055	1.7938	0.0615642
D-6002023	11.426	9.037	14.045	109.365	92.801	89.627	3.07983	0.00532498
D-6002024	7.243	5.466	6.947	97.672	83.618	95.125	3.81359	4.62e-08
D-6002025	17.29	9.653	12.613	116.688	114.175	114.179	3.12471	0.00186043
D-6002026	14.014	11.571	15.564	97.657	89.873	86.672	2.73622	0.119125
D-6002027	3.519	5.593	6.929	89.481	86.373	105.406	4.13181	3.06e-10
D-6002029	21.711	16.779	19.124	87.08	79.536	76.516	2.07719	0.400493
D-6002030	6.355	5.379	8.636	84.51	84.509	86.738	3.65006	1.08e-06
D-6002031	32.873	27.654	31.603	95.004	91.105	88.268	1.57439	0.00595914
D-6002032	8.715	4.454	12.336	92.352	82.81	86.673	3.35965	8.14e-05
D-6002034	20.346	14.683	19.278	99.32	83.892	91.331	2.33776	0.876635
D-6002036	12.554	12.729	17.299	103.091	88.625	90.688	2.72936	0.143505
D-6002038	1.992	2.688	5.922	83.847	70.704	93.896	4.55014	3.87e-14
D-6002039	3.992	4.803	6.651	98.788	73.149	86.416	4.06378	1.34e-08
D-6002040	17.942	13.345	16.288	73.461	66.208	80.38	2.20948	0.753734
D-6002042	20.527	18.59	24.516	78.597	87.694	74.218	1.91819	0.158543
D-6002043	6.883	4.29	7.92	89.569	86.352	88.067	3.78915	7.66e-08
D-6002044	9.783	10.427	13.451	99.247	82.464	92.318	3.02507	0.0102145
D-6002046	41.736	31.212	40.091	120.416	475.247	565.483	3.36062	5.5e-05
D-6002047	3.491	3.758	4.731	81.488	70.226	76.9	4.25387	1.13e-11
D-6002049	14.433	10.18	12.411	75.929	71.002	83.141	2.63545	0.205722
D-6002050	22.504	19.132	19.596	78.712	73.756	75.693	1.89764	0.134587
D-6002055	21.834	14.981	18.387	80.985	79.338	80.374	2.12437	0.545713
D-6002056	6.938	7.211	9.002	74.243	71.191	65.887	3.19012	0.00188398
D-6002059	24.144	14.333	19.246	73.863	68.033	67.32	1.85772	0.116223
D-6002060	18.749	14.892	16.325	77.808	72.923	72.874	2.16187	0.597007
D-6002063	6.298	3.621	7.02	65.1	67.673	74.875	3.61548	0.00012667
D-6002064	9.873	7.332	11.517	86.37	75.889	81.878	3.08733	0.00393719
D-6002065	2.887	3.905	4.11	92.809	82.828	97.397	4.64603	1.52e-14
D-6002067	40.939	22.686	27.956	79.12	73.069	71.028	1.2853	0.000258044
D-6002068	26.03	21.104	24.297	85.684	86.039	78.929	1.81102	0.0640796
D-6002078	17.983	13.53	18.57	78.327	70.436	75.1	2.16016	0.605835
D-6002080	5.515	6.513	6.082	89.073	76.643	80.39	3.7642	3.02e-07
D-6002082	8.458	6.941	9.612	92.322	80.877	86.088	3.37376	8.03e-05
D-6002083	7.53	6.711	9.893	85.669	74.82	99.216	3.42757	9.07e-05
D-6002084	2.571	4.357	6.378	93.47	85.623	80.001	4.28302	2.66e-11
D-6002085	22.618	13.279	18.661	84.071	73.177	71.392	2.06715	0.441528
D-6002089	5.474	4.808	4.121	89.839	82.213	74.662	4.09812	3.71e-09
D-6002090	0.698	1.928	4.448	73.949	67.988	80.117	4.97165	1.19e-11
D-6002091	6.462	6.243	6.586	80.161	86.006	75.722	3.64814	9.56e-06
D-6002092	19.132	13.793	19.67	87.217	85.168	83.155	2.28049	0.963217
D-6002094	8.479	7.905	9.217	80.717	71.539	84.245	3.20742	0.00120796
D-6002095	13.38	11.284	11.363	90.516	80.256	81.812	2.80951	0.0744256
D-6002096	4.688	6.09	4.919	82.602	85.117	74.905	3.9499	1.05e-07
D-6002097	48.091	36.035	40.212	91.83	87.119	80.859	1.06316	5.15e-06
D-6002098	30.373	21.404	23.875	87.656	78.309	81.742	1.71114	0.0351549
D-6002102	33.512	26.193	30.729	84.838	69.722	78.61	1.36642	0.000499693
D-6002108	11.663	9.702	12.009	72.829	73.636	70.341	2.6995	0.155676
D-6002109	12.667	16.634	13.497	83.265	82.65	63.231	2.42057	0.8258
D-6002110	6.915	6.362	7.508	98.266	84.315	86.22	3.69273	6.33e-07
D-6002111	1.22	1.683	3.885	82.41	84.634	91.488	5.25059	6.91e-15
D-6002112	1.312	1.408	2.786	84.684	74.06	59.394	5.30733	1.99e-19
D-6002113	0.478	0.879	2.231	90.862	86.884	68.521	6.09971	4.79e-29
D-6002114	0	1.285	2.372	83.574	71.846	71.671	5.9553	1.29e-19
D-6002115	2.689	4.33	4.111	94.653	77.988	80.427	4.50663	3.32e-13
D-6002116	1.614	2.722	3.597	85.431	71.164	73.835	4.85979	1.23e-16
D-6002117	8.161	4.588	9.819	89.387	89.452	70.684	3.46665	3.47e-05
D-6002118	8.6	7.094	6.423	95.405	76.479	81.711	3.51912	4.16e-05
D-6002119	15.654	12.564	11.456	67.849	75.889	71.847	2.4419	0.645583
D-6002120	1.217	2.72	3.544	96.975	82.303	76.044	5.09238	2.2e-18
D-6002122	15.806	9.571	14.457	93.052	92.275	87.294	2.77473	0.0650207
D-6002124	3.409	1.568	6.081	85.955	81.919	74.881	4.45597	7.43e-12
D-6002126	32.333	15.132	24.536	80.241	76.438	77.949	1.70424	0.0395749
D-6002127	17.521	13.989	15.65	86.314	78.424	76.616	2.35544	0.861021
D-6002128	20.618	12.071	18.387	87.141	70.08	85.094	2.2461	0.918095
D-6002129	1.17	0	1.491	62.547	53.327	49.34	5.95462	4.14e-11
D-6002130	11.772	10.893	12.928	70.273	69.367	73.169	2.57979	0.32551
D-6002131	4.413	5.075	6.675	84.827	86.259	73.553	3.91964	1.24e-07
D-6002132	0	2.887	3.997	76.572	72.139	61.529	4.93204	1.89e-11
D-6002134	10.825	8.403	10.773	82.213	66.214	77.945	2.91549	0.0352302
D-6002135	33.642	16.336	19.842	75.393	69.362	66.279	1.59572	0.0164549
D-6002136	26.77	19.275	24.318	89.678	82.454	83.541	1.86137	0.112983
D-6002137	12.502	11.782	8.546	96.862	86.845	99.56	3.10896	0.00614701
D-6002138	40.902	23.618	29.433	91.645	88.623	95.482	1.55332	0.00781703
D-6002139	10.784	8.737	13.124	80.999	76.184	88.224	2.91013	0.0267975
D-6002140	5.712	5.763	7.863	98.107	93.599	103.608	3.93253	6.91e-09
D-6002141	1.579	2.905	2.873	99.838	85.483	99.283	5.27312	9.98e-20
D-6002142	5.988	6.569	7.042	100.801	96.127	91.685	3.88008	1.1e-07
D-6002144	43.596	27.593	33.147	80.119	71.482	64.364	1.04954	4.74e-06
D-6002147	28.533	12.3	20.59	79.281	75.841	68.28	1.86274	0.155547
D-6002148	0.563	1.925	3.691	105.997	88.853	92.407	5.53814	8.74e-26
D-6002149	2.077	3.822	4.274	82.657	71.981	76.45	4.50522	8.48e-13
D-6002150	15.574	11.179	14.826	78.873	74.975	88.77	2.54467	0.355227
D-6002153	44.766	20.256	35.994	89.55	95.007	83.471	1.40777	0.0022131
D-6002154	18.157	6.425	16.014	81.696	69.435	75.323	2.47972	0.513834
D-6002155	28.283	19.492	23.846	84.944	74.029	76.742	1.71855	0.0327054
D-6002159	37.558	30.973	34.336	74.476	83.943	79.854	1.21181	5.02e-05
D-6002160	12.92	11.244	13.568	96.485	86.432	98.434	2.89841	0.0328407
D-6002161	26.096	15.022	18.758	73.069	75.192	57.178	1.77861	0.0651778
D-6002163	5.591	6.101	5.963	81.954	73.392	67.061	3.65483	3.17e-06
D-6002164	3.058	4.443	6.357	107.945	97.188	84.121	4.38325	3.43e-12
D-6002165	3.256	6.739	6.636	92.583	82.269	84.75	3.96411	3.51e-08
D-6002166	22.535	22.597	23.709	83.117	88.638	85.034	1.8992	0.114779
D-6002167	19.453	9.237	15.189	90.494	81.238	63.375	2.42163	0.616681
D-6002169	28.958	16.139	26.25	92.244	87.38	92.691	1.93231	0.211532
D-6002171	33.008	21.615	27.209	75.386	80.839	90.05	1.5895	0.0110371
D-6002174	20.179	14.631	16.344	68.732	72.801	75.214	2.08303	0.438751
D-6002175	0.44	2.177	4.416	94.099	83.476	96.454	5.28345	2.98e-23
D-6002176	0	2.561	3.743	97.778	87.124	106.744	5.53114	1.99e-23
D-6002177	22.732	13.8	14.972	83.119	76.874	74.751	2.18827	0.730923
D-6002178	8.295	7.021	9.088	102.554	89.859	95.646	3.56101	8.74e-06
D-6002179	17.203	8.714	15.514	81.482	67.265	84.72	2.49435	0.399732
D-6002181	41.927	20.909	33.196	90.886	90.498	73	1.40539	0.00155961
D-6002182	31.98	17.934	26.665	90.138	81.034	77.247	1.69772	0.0315549
D-6002185	25.596	23.549	26.818	93.843	88.696	93.941	1.86377	0.0924352
D-6002186	17.022	11.877	15.573	95.049	85.664	88.271	2.59647	0.262487
D-6002188	10.668	7.505	8.794	77.838	73.439	65.836	3.00904	0.0249134
D-6002189	5.366	6.129	9.193	82.105	78.955	81.463	3.55106	1.75e-05
D-6002195	10.154	6.874	14.156	73.612	67.463	77.02	2.80596	0.0603281
D-6002196	10.888	8.386	10.322	75.584	80.508	70.262	2.93498	0.026693
D-6002199	1.628	3.494	2.765	99.696	84.854	101.722	5.18123	1.2e-20
D-6002200	30.909	24.442	26.034	88.103	85.851	79.274	1.63757	0.0130516
D-6002202	14.14	12.672	12.88	93.61	81.871	86.275	2.72121	0.134449
D-6002209	10.428	10.637	12.851	109.734	97.787	105.915	3.20802	0.00121542
D-6002210	8.078	7.63	9.605	95.042	81.878	87.761	3.38615	0.000106666
D-6002213	24.773	16.846	17.289	69.299	63.361	46.046	1.601	0.0097194
D-6002215	2.727	2.823	1.737	84.236	75.916	53.487	4.87313	7.34e-14
D-6002216	27.588	16.569	21.478	89.648	76.591	78.335	1.89769	0.159692
D-6002218	0.849	1.757	4.056	98.46	81.553	92.61	5.35417	6.66e-21
D-6002219	0.811	2.426	4.263	96.022	90.317	103.403	5.27117	3.63e-22
D-6002220	37.138	20.566	23.432	88.484	85.585	83.271	1.66523	0.0237049
D-6002222	37.113	26.068	30.503	121.336	108.905	109.17	1.85713	0.105436
D-6002223	10.811	9.849	11.68	95.881	90.4	83.351	3.05948	0.00589121
D-6002225	25.508	16.729	18.415	75.457	69.026	55.089	1.71823	0.0316148
D-6002226	25.504	17.599	22.857	87.18	72.487	61.647	1.74639	0.0418012
D-6002227	31.002	19.434	22.493	71.962	67.918	58.839	1.44613	0.00184341
D-6002228	22.054	10.424	15.208	81.821	79	71.618	2.28514	0.931137
D-6002229	28.64	22.723	24.167	89.504	81.841	78.146	1.72383	0.028768
D-6002230	17.471	11.298	16.129	102.906	90.342	106.386	2.7384	0.0933485
D-6002232	35.731	17.887	32.266	90.933	85.551	88.414	1.62494	0.017866
D-6002233	0.323	1.932	2.264	81.953	74.627	84.118	5.73414	1.35e-24
D-6002234	0.938	2.301	3.385	97.419	90.011	93.34	5.4049	2.72e-22
D-6002237	9.406	7.758	13.015	106.791	94.557	97.154	3.30599	0.000305554
D-6002238	8.542	7.32	10.883	90.624	84.222	87.62	3.29464	0.000295912
D-6002239	10.616	7.373	11.536	100.345	96.801	97.973	3.32116	0.000165909
D-6002240	7.416	9.244	5.181	92.637	84.732	72.478	3.51575	6.48e-05
D-6002241	19.013	15.744	17.176	96.568	84.585	94.655	2.40887	0.710407
D-6002242	41.321	28.012	30.477	82.744	82.315	74.054	1.26041	0.000151486
D-6002243	9.567	5.172	11.685	99.166	84.069	81.138	3.32251	0.00012946
D-6002244	10.095	7.947	11.003	89.479	78.418	86.78	3.13217	0.0024389
D-6002246	42.965	29.111	41.37	92.368	95.551	96.177	1.32435	0.000379597
D-6002247	24.764	15.762	22.024	89.215	90.009	80.329	2.05289	0.393574
D-6002248	27.667	22.722	26.087	82.128	77.707	78.933	1.64249	0.014124
D-6002249	17.904	15.968	17.611	95.621	86.47	85.567	2.37815	0.821053
D-6002250	12.481	7.088	10.993	89.661	74.047	95.335	3.08326	0.00333076
D-6002251	37.725	24.552	32.632	83.223	79.253	81.547	1.36237	0.000617737
D-6002253	15.464	14.701	19.372	94.088	147.076	157.058	3.00692	0.00950559
D-6002254	9.062	9.843	12.828	95.073	111.848	112.925	3.3332	0.00023142
D-6002255	11.784	6.303	8.379	92.304	89.403	82.76	3.32073	0.000273742
D-6002256	4.896	4.209	6.492	92.227	88.44	94.117	4.1387	3.31e-11
D-6002261	5.818	4.855	7.412	100.702	90.668	88.758	3.953	6.97e-09
D-6002262	18.137	13.118	14.424	99.911	94.681	82.751	2.60199	0.264705
D-6002263	22.579	15.152	19.797	92.353	87.142	75.533	2.14826	0.590956
D-6002265	18.596	15.066	20.508	82.851	73.589	65.86	2.03688	0.3348
D-6002266	15.534	13.166	17.686	92.942	85.506	84.13	2.50091	0.474434
D-6002267	11.926	12.285	12.717	81.185	69.413	74.106	2.60514	0.314269
D-6002268	27.988	20.688	23.161	83.229	79.529	82.799	1.77322	0.0557465
D-6002269	3.259	2.142	2.669	80.052	76.909	89.247	4.93065	1.11e-16
D-6002270	1.329	3.145	4.597	94.416	89.097	95.338	4.94163	4.68e-17
D-6002271	10.169	9.204	10.238	102.381	94.273	84.749	3.2483	0.000851662
D-6002272	13.571	9.513	10.703	90.263	82.994	94.415	2.98581	0.0156323
D-6002273	5.915	3.048	6.631	80.41	77.68	79.342	3.92819	2.28e-08
D-6002274	10.532	7.998	8.093	79.575	76.701	77.37	3.13344	0.00299918
D-6002278	18.306	10.287	14.942	95.179	88.665	99.527	2.70236	0.110434
D-6002279	16.903	12.8	16.73	100.049	91.976	103.141	2.66823	0.171651
D-6002280	46.749	22.805	26.381	90.178	82.538	85.218	1.42684	0.00245575
D-6002282	18.411	11.098	17.147	71.58	67.988	53.162	2.04638	0.383428
D-6002286	4.675	7.481	9.193	79.642	77.265	84.611	3.49971	3.3e-05
D-6002287	25.518	15.222	19.505	96.378	86.191	85.959	2.1561	0.645136
D-6002288	6.125	5.117	5.92	84.774	81.301	80.837	3.84647	2.91e-08
D-6002289	24.214	16.048	21.437	78.431	70.984	66.6	1.80776	0.0785164
D-6002293	10.204	7.358	7.729	111.805	102.683	90.724	3.59296	3.71e-06
D-6002297	6.388	3.265	4.521	71.582	56.606	45.935	3.61851	0.000173569
D-6002298	8.38	5.14	8.897	67.61	56.416	46.564	2.9277	0.0976233
D-6002299	53.17	25.495	32.214	76.326	81.615	78.627	1.09325	1.93e-05
D-6002300	21.121	12.631	18.163	119.28	107.187	112.609	2.70731	0.122086
D-6002301	5.081	4.773	6.474	88.931	88.152	83.768	3.99756	2.64e-09
D-6002302	17.702	12.252	15.238	92.959	81.428	89.758	2.54711	0.342061
D-6002303	3.742	4.098	7.264	109.432	105.742	111.99	4.43674	5.38e-13
D-6002305	9.893	10.025	8.95	82.559	80.926	63.542	2.97519	0.0208196
D-6002306	37.462	35.506	35.494	73.091	78.768	68.482	1.02253	1.95e-06
D-6002307	21.009	13.907	17.625	93.014	90.217	88.929	2.37287	0.759856
D-6002308	43.451	25.529	34.378	76.106	77.213	63.234	1.06705	8.32e-06
D-6002310	2.975	3.345	6.737	92.496	85.75	84.748	4.33182	7.65e-12
D-6002311	0.838	2.313	3.915	96.345	105.599	96.962	5.40206	2.52e-20
D-6002315	1.69	3.498	5.381	72.846	93.405	105.206	4.68242	1.93e-14
D-6002317	16.719	17.157	19.934	100.3	91.019	96.049	2.41689	0.741363
D-6002318	5.95	5.94	6.129	94.607	84.704	80.441	3.84932	7.64e-08
D-6002320	10.934	5.767	11.701	94.24	89.385	91.057	3.27356	0.000280785
D-6002321	40.745	25.202	31.77	81.29	82.772	82.118	1.33301	0.000436523
D-6002323	12.492	7.923	11.357	90.388	75.869	78.369	2.94463	0.0144686
D-6002324	12.306	5.871	13.355	88.249	101.016	81.335	3.10115	0.00465399
D-6002325	10.103	12.216	13.974	97.227	82.661	83.353	2.85852	0.0590384
D-6002326	16.403	14.203	18.899	84.411	80.069	73.321	2.26404	0.862148
D-6002327	19.504	9.331	22.362	97.558	92.111	97.914	2.48978	0.416349
D-6002328	25.369	16.495	19.423	94.587	80.592	86.345	2.09324	0.471091
D-6002329	7.929	6.866	9.21	81.568	78.697	84.567	3.35022	0.000113577
D-6002330	6.556	6.277	7.915	86.061	77.331	85.284	3.58303	3.2e-06
D-6002331	12.581	11.124	11.24	94.91	96.456	82.988	2.97277	0.017638
D-6002332	10.255	8.037	7.742	99.97	92.834	100.179	3.4922	6.32e-05
D-6002333	1.998	3.415	5.577	96.639	89.687	94.987	4.67753	9.26e-16
D-6002334	2.51	5.581	6.662	100.408	89.037	84.91	4.21669	4.35e-10
D-6002335	16.943	10.969	17.587	120.237	114.383	128.596	2.99684	0.0109257
D-6002336	5.758	5.642	10.098	76.621	74.352	89.603	3.48404	1.79e-05
D-6002337	3.742	7.049	7.718	103.502	87.288	111.99	4.03175	6.74e-09
D-6002338	7.862	7.967	10.742	87.904	74.228	83.569	3.20883	0.00125745
D-6002340	5.006	4.463	5.588	85.873	77.661	75.245	3.9869	1.55e-09
D-6002341	2.232	2.71	2.843	110.288	98.933	88.411	5.25615	1.83e-22
D-6002342	7.9	5.172	7.161	92.692	88.585	81.931	3.70122	6.23e-07
D-6002343	40.77	25.782	33.687	92.642	85.213	74.994	1.33481	0.000407173
D-6002344	44.673	29.592	39.925	100.36	89.544	89.762	1.29225	0.000224078
D-6002347	24.873	17.121	22.064	85.658	66.597	59.618	1.7257	0.0358001
D-6002349	12.171	11.198	13.31	81.573	79.424	79.313	2.71177	0.145395
D-6002351	12.027	12.049	10.555	91.373	79.722	83.076	2.87556	0.0540111
D-6002352	46.681	22.096	26.718	85.283	89.336	90.217	1.47157	0.00452731
D-6002353	58.93	28.509	41.414	90.957	83.956	89.115	1.03495	6.39e-06
D-6002355	31.33	20.404	24.553	90.88	85.768	77.489	1.73606	0.0391177
D-6002359	18.258	10.079	12.295	81.017	90.227	80.051	2.6286	0.206204
D-6002360	8.464	5.841	7.051	85.524	72.323	80.441	3.47981	2.75e-05
D-6002361	16.915	13.409	17.89	89.368	78.889	95.758	2.45302	0.570815
D-6002362	16.585	10.128	15.146	99.319	94.399	90.523	2.76342	0.0772351
D-6002366	29.682	24.302	29.835	78.542	84.892	68.622	1.46909	0.00234218
D-6002367	24.229	20.003	18.543	76.46	72.131	64.044	1.76007	0.0392336
D-6002368	13.016	10.509	12.859	88.937	82.534	82.826	2.80504	0.0766849
D-6002369	1.814	2.92	6.642	97.389	76.304	87.577	4.52111	6.57e-13
D-6002372	3.145	4.896	10.477	94.892	87.432	104.122	3.95104	2.84e-08
D-6002373	30.568	18.045	24.138	91.958	88.384	89.119	1.88899	0.147381
D-6002378	16.933	13.804	13.38	95.976	81.251	82.178	2.55572	0.382519
D-6002382	39.334	26.744	35.738	82	77.055	80.027	1.23152	8.87e-05
D-6002386	29.143	17.62	30.409	87.33	93.136	83.821	1.77592	0.068726
D-6002388	36.99	27.173	33.242	94.993	91.766	89.83	1.50565	0.00334882
D-6002389	7.216	7.775	9.314	87.809	77.788	96.92	3.43292	5.6e-05
D-6002390	4.213	3.661	5.963	82.845	77.082	85.598	4.14897	8.16e-10
D-6002391	11.651	9.279	10.855	78.913	81.943	85.422	2.95375	0.0188375
D-6002392	14.592	10.564	13.409	78.283	79.653	79.398	2.62146	0.229209
D-6002393	12.071	11.226	13.372	103.605	101.645	88.255	3.00065	0.0127785
D-6002394	11.347	8.929	11.983	95.009	96.645	102.917	3.19072	0.00122483
D-6002395	13.129	10.639	15.175	90.223	86.805	90.792	2.78173	0.0755721
D-6002396	14.067	11.766	15.128	95.621	84.01	91.18	2.72487	0.129749
D-6002397	3.464	4.143	5.295	84.535	62.422	87.288	4.18203	4.18e-09
D-6002398	0.372	2.933	3.587	86.526	77.307	85.535	5.1766	2.74e-21
D-6002399	0.331	1.52	3.579	97.83	83.696	84.586	5.61416	3.14e-24
D-6002400	1.247	2.623	3.405	84.275	73.078	77.223	5.01039	2.28e-17
D-6002401	3.817	4.014	6.808	80.401	76.584	82.023	4.02889	1.69e-09
D-6002402	39.753	16.54	33.87	75.328	80.771	85.158	1.41993	0.0027119
D-6002403	11.653	10.229	11.441	67.708	67.985	68.452	2.6149	0.267155
D-6002405	5.164	4.751	6.832	80.72	74.773	70.693	3.7553	2.88e-07
D-6002407	10.027	5.032	6.968	97.212	94.879	93.401	3.69592	7.37e-07
D-6002408	8.445	5.085	9.193	97.704	81.577	89.427	3.56364	5.09e-06
D-6002409	28.654	20.246	23.093	136.503	135.35	131.556	2.48627	0.471968
D-6002410	2.353	3.464	4.797	119.129	114.058	122.289	5.06532	4.27e-16
D-6002411	3.399	3.739	5.271	138.446	130.627	124.032	4.98512	3.92e-20
D-6002412	64.888	32.414	53.951	303.501	279.135	191.106	2.35487	0.753048
D-6002413	29.925	14.422	24.298	177.202	156.668	109.308	2.69061	0.116085
D-6002414	28.486	10.483	18.871	128.697	121.549	98.317	2.59122	0.279137
D-6002415	39.449	24.787	29.419	181.452	160.938	155.668	2.41085	0.659662
D-6002416	0.918	3.259	4.847	166.721	145.401	141.131	5.64994	7.71e-27
D-6002417	1.063	2.811	3.215	152.024	136.593	144.555	5.93261	4.23e-30
D-6002418	2.03	2.179	3.878	130.995	123.67	85.905	5.39568	2.59e-20
D-6002419	0.36	2.538	7.64	181.433	164.094	195.223	5.68089	2.31e-28
D-6002420	15.652	12.785	16.399	160.793	152.104	146.441	3.35674	0.000123757
D-6002421	33.495	19.542	29.662	175.896	142.568	161.81	2.53787	0.346562
D-6002422	16.717	7.69	14.056	160.667	132.972	142.282	3.50242	6.71e-06
D-6002423	4.117	4.521	5.584	181.759	154.476	138.044	5.05924	2.02e-20
D-6002424	3.133	5.242	8.347	153.976	151.936	135.186	4.72103	3.5e-15
D-6002425	4.204	3.868	8.301	142.865	125.17	113.145	4.54083	4.35e-14
D-6002426	6.613	6.314	10.174	164.971	137.115	113.05	4.16738	5.88e-11
D-6002427	6.367	4.101	8.517	142.874	118.044	97.085	4.23682	1e-10
D-6002428	3.426	4.585	3.572	151.728	127.755	127.67	5.13513	1.4e-18
D-6002429	4.92	6.036	6.686	181.276	146.081	156.955	4.77861	1.2e-15
D-6002430	2.675	3.791	5.249	176.555	156.69	147.352	5.35804	8.46e-25
D-6002432	23.638	19.81	26.537	146.101	129.44	130.348	2.53592	0.405513
D-6002434	27.971	17.274	23.919	168.477	165.881	131.498	2.75174	0.0948106
D-6002435	33.873	16.802	34.147	216.543	216.895	196.679	2.89307	0.020951
D-6002436	9.349	13.909	15.881	153.061	137.758	159.028	3.52265	1.54e-05
D-6002437	18.607	14.486	23.705	158.782	164.179	147.715	3.05076	0.00715385
D-6002438	14.79	13.607	16.384	160.177	138.082	125.473	3.24211	0.000859674
D-6002439	28.762	27.031	33.884	173.724	161.116	186.196	2.53853	0.41214
D-6002441	3.207	3.689	5.107	190.832	169.408	135.227	5.36697	1.63e-17
D-6002442	1.397	3.855	3.559	173.956	177.204	139.006	5.79734	5.76e-21
D-6002444	13.121	11.87	16.437	173.998	157.858	167.247	3.59056	4.43e-06
D-6002445	2.267	2.503	6.931	188.605	181.487	182.49	5.56112	9.48e-26
D-6002446	1.422	2.617	5.637	192.03	175.773	182.835	5.83011	1.27e-29
D-6002447	4.98	5.247	8.903	163.885	147.093	137.683	4.5515	2.6e-15
D-6002448	3.984	4.888	7.445	194.215	176.622	170.992	5.05313	1.43e-20
D-6002449	11.225	7.222	10.645	160.53	143.621	153.682	3.97599	8.87e-10
D-6002452	19.889	19.108	21.75	168.98	156.77	131.852	2.91315	0.030677
D-6002453	29.976	22.326	29.096	150.668	160.155	134.83	2.45281	0.582304
D-6002454	26.645	17.694	22.995	155.59	153.113	135.371	2.72134	0.107956
D-6002455	18.687	12.58	13.935	180.635	158.368	160.212	3.46512	2.44e-05
D-6002456	30.563	16.068	22.945	138.517	129.631	118.268	2.47344	0.452325
D-6002457	4.124	4.363	5.779	137.233	126.629	112.405	4.72081	1.17e-15
D-6002458	8.374	13.153	12.489	170.952	152.298	149.594	3.79696	3.23e-07
D-6002459	43.839	13.943	35.854	164.835	126.122	145.408	2.22036	0.982162
D-6002460	2.887	1.77	1.226	141.669	121.575	100.005	5.94754	7.39e-18
D-6002461	16.106	9.925	12.215	132.128	123.746	83.955	3.15133	0.00144457
D-6002462	30.281	19.918	24.264	175.351	158.797	142.144	2.6772	0.15167
D-6002464	16.458	11.182	17.096	139.677	127.45	96.827	3.02416	0.00884062
D-6002465	1.339	3.285	3.981	124.693	126.209	92.788	5.3193	7.55e-18
D-6002466	5.743	6.412	6.494	171.601	154.379	143.183	4.6527	2.11e-16
D-6002467	21.802	11.502	22.336	188.651	175.584	137.53	3.17275	0.000936203
D-6002468	3.692	2.47	5.559	160.105	154.345	122.758	5.22079	4.09e-20
D-6002470	2.666	3.037	4.044	181.318	160.568	155.502	5.67283	4.26e-28
D-6002471	10.797	6.994	10.527	163.66	157.123	172.089	4.12128	4.1e-11
D-6002474	41.832	26.142	37.061	107.457	119.933	88.006	1.58627	0.0092592
D-6002475	31.797	21.785	26.718	80.507	83.381	65.673	1.51537	0.0075178
D-6002476	7.13	5.248	9.579	127.727	114.525	90.63	3.92207	8.28e-09
D-6002477	21.447	21.966	28.353	116.712	110.222	77.768	2.08598	0.386992
D-6002478	20.724	14.981	17.915	136.033	136.83	107.226	2.82542	0.0545638
D-6002479	16.931	11.746	12.376	165.983	155.802	137.162	3.48267	2.52e-05
D-6002480	0.96	2.759	3.209	155.065	146.704	121.838	5.93353	2.61e-30
D-6002481	4.017	4.107	6.824	135.046	147.243	110.733	4.71631	1.29e-15
D-6002482	63.081	30.907	50.405	115.938	103.604	74.662	1.0268	6.85e-06
D-6002483	16.564	12.031	13.698	131.874	127.909	111.694	3.13469	0.00294935
D-6002484	0.486	2.462	3.615	155.117	135.37	145.174	6.05206	5.68e-33
D-6002485	0.7	2.255	3.717	158.065	135.739	142.127	6.0292	6.91e-32
D-6002486	0.751	2.878	4.145	157.244	147.361	136.445	5.82559	5.42e-29
D-6002487	0.839	1.235	2.138	149.612	140.614	136.086	6.66024	7.13e-38
D-6002488	0	2.294	2.31	147.455	134.061	132.033	6.4881	7.7e-33
D-6002489	0	2.439	2.251	126.539	114.396	98.773	6.17765	5.14e-24
D-6002490	0.352	3.886	3.588	135.255	130.52	128.401	5.65388	3.05e-22
D-6002491	1.122	2.477	3.144	160.633	144.521	149.582	6.07486	5.7e-30
D-6002492	1.237	1.28	3.94	167.486	158.714	129.943	6.14182	3.57e-33
D-6002493	0.328	1.811	3.656	144.558	129.604	126.159	6.10947	9.77e-34
D-6002494	0.518	1.666	2.417	143.694	134.351	118.654	6.42902	1.4e-37
D-6002495	0.667	2.592	3.306	144.229	129.616	121.622	5.91197	4.7e-31
D-6002496	0.412	1.138	2.627	133.906	119.582	119.683	6.4802	2.72e-28
D-6002497	0.637	2.124	4.259	161.095	152.253	136.028	5.9997	9.31e-33
D-6002498	0.228	2.516	5.226	148.231	135.238	116.64	5.64914	1.06e-24
D-6002499	1.917	3.649	3.032	152.861	137.2	116.411	5.56252	8e-27
D-6002500	33.247	19.444	28.565	131.515	114.511	97.04	2.0779	0.455621
D-6002501	2.082	4.979	3.713	134.354	119.439	94.707	5.01514	1.42e-15
D-6002503	1.604	2.951	4.086	119.674	107.956	88.055	5.19066	3.72e-10
D-6002504	9.384	6.167	10.93	129.643	131.059	103.969	3.78341	8.81e-08
D-6002505	6.008	4.718	6.571	124.63	116.901	103.772	4.31903	3.29e-13
D-6002506	37.886	22.408	25.665	85.511	89.687	71.938	1.52355	0.00594353
D-6002507	9.622	7.588	7.004	106.043	96.33	70.534	3.49433	4.02e-05
D-6002508	7.125	3.53	6.633	98.937	100.756	73.625	3.9825	9.81e-09
D-6002509	8.356	1.398	2.903	93.458	108.568	69.269	4.42153	6.98e-10
D-6002510	1.292	1.665	3.293	118.221	112.577	107.848	5.7591	4.81e-28
D-6002511	55.215	68.342	65.45	164.311	159.832	137.038	1.28688	7.23e-05
D-6002515	37.031	25.509	31.935	127.548	127.056	109.675	1.94701	0.199467
D-6002516	12.825	9.177	13.406	145.808	144.748	147.464	3.62874	1.1e-06
D-6002517	8.583	5.539	9.955	168.33	149.257	126.486	4.2049	1.14e-11
D-6002522	28.414	21.163	20.685	147.369	130.326	116.751	2.48896	0.567453
D-6002523	30.302	16.268	26.108	141.076	133.042	103.228	2.37625	0.701322
D-6002524	23.64	16.942	27.263	150.569	141.746	109.553	2.56635	0.327184
D-6002525	5.338	4.366	5.289	156.117	148.045	100.031	4.75241	1.73e-13
D-6002527	39.083	29.26	30.753	146.065	143.261	129.995	2.08112	0.421705
D-6002528	0.194	2.858	5.937	167.415	167.71	167.345	5.80426	6.73e-28
D-6002529	4.403	5.064	5.61	123.594	128.07	103.619	4.55827	1.07e-12
D-6002530	1.914	5.942	9.752	132.201	123.877	146.599	4.51509	3.45e-13
D-6002531	11.472	11.236	8.015	194.067	185.889	164.014	4.146	5.67e-10
D-6002532	4.252	2.49	9.85	215.206	195.789	191.048	5.18105	1.69e-20
D-6002533	0.498	2.289	2.219	154.082	134.272	112.725	6.32323	1.29e-30
D-6002534	41.323	24.386	39.43	160.216	153.456	120.262	2.04515	0.379515
D-6002536	43.843	33.447	46.487	147.06	134.248	114.148	1.67575	0.019177
D-6002537	29.553	29.086	26.267	110.202	105.346	76.823	1.78383	0.0548377
D-6002538	7.681	5.063	7.751	141.26	126.214	123.208	4.25245	8.44e-13
D-6002539	6.185	6.26	7.617	116.232	108.692	97.04	4.00416	6.53e-09
D-6002540	12.57	7.068	14.235	121.839	113.555	78.062	3.20994	0.00264135
D-6002541	29.355	15.529	23.373	97.691	111.728	85.63	2.11186	0.591899
D-6002544	35.126	20.05	28.128	66.654	80.926	61.152	1.32516	0.000470499
D-6002545	14.097	11.58	11.545	135.564	144.437	138.719	3.49165	5.85e-05
D-6002548	31.797	15.561	22.122	122.808	131.494	109.233	2.38737	0.647449
D-6002549	4.457	3.515	5.678	113.657	100.238	74.296	4.39975	9.42e-10
D-6002550	1.397	3.855	1.779	145.08	134.53	106.822	5.77974	3.69e-14
D-6002552	1.17	1.077	1.491	115.653	94.535	86.057	6.30724	3.67e-16
D-6002553	64.888	32.414	53.951	303.501	279.012	191.106	2.35464	0.753709
D-6002554	31.898	15.531	25.276	174.328	154.511	108.341	2.58805	0.234789
D-6002555	12.465	15.814	14.041	132.186	131.948	136.885	3.24417	0.00100623
D-6002556	0.367	0.338	0.935	108.792	105.648	84.19	7.5059	1.2e-15
D-6002559	72.179	65.732	74.056	1793.75	1587.46	1279.64	4.45868	9.22e-25
D-6002560	75.723	63.549	87.668	1482.21	1668.88	1828.87	4.45575	2.7e-10
D-6002561	85.679	83.013	84.299	1188.25	1164.44	1493.8	3.92639	1.97e-14
D-6002562	28.462	24.063	28.84	120.799	111.881	100.427	2.03347	1.12e-05
D-6002563	35.566	45.878	42.159	2306.9	2514.42	2837.85	5.9534	1.8e-08
D-6002564	139.244	124.952	147.645	2276.23	2097.89	2133.67	3.98201	3.25e-12
D-6002565	189.971	190.478	144.733	1770.85	1664.06	1683.38	3.28477	8.17e-14
D-6002566	86.568	90.446	95.444	666.255	588.859	695.226	2.83962	8.02e-13
D-6002567	2.439	7.294	6.992	114.39	101.687	104.045	4.2583	1.04e-08
D-6002568	295.738	229.681	270.916	582.958	582.798	673.954	1.20803	1.33e-07
D-6002569	98.303	87.786	91.321	241.83	265.074	294.512	1.53053	0.000338226
D-6002570	14.967	6.885	11.577	112.397	114.046	95.655	3.26821	0.000378582
D-6002571	17.006	19.966	22.596	156.352	224.217	228.541	3.35403	0.000144947
D-6002577	29.612	22.606	26.306	129.381	127.484	128.464	2.29484	0.985111
D-6002578	1.18	2.822	5.411	151.935	138.929	136.851	5.5054	1.48e-25
D-6002579	22.727	17.124	18.969	86.935	76.903	83.565	2.07243	0.404923
D-6002580	4.672	4.012	7.143	95.497	79.686	80.329	4.01267	2.24e-08
D-6002581	0.793	2.086	2.744	169.059	151.552	125.92	6.31052	1.91e-35
D-6002582	29.493	25.691	31.577	85.431	80.588	86.141	1.53919	0.00524033
D-6002583	12.536	10.797	15.178	89.123	79.19	89.443	2.74257	0.107043
D-6002584	0	0.805	3.9	171.572	145.401	127.794	6.5618	3.86e-30
D-6002585	32.302	22.131	35.898	110.202	91.822	103.442	1.75768	0.054608
D-6002586	17.846	9.151	14.163	109.162	93.323	84.336	2.80075	0.0606859
D-6002587	1.431	4.28	3.191	117.643	107.846	101.05	5.19651	2.19e-17
D-6002588	0	0.752	1.041	86.506	77.841	61.279	6.97302	5.17e-26
D-6002589	0	1.695	1.174	85.007	80.623	71.361	6.36665	8.11e-22
D-6002590	0.682	2.091	3.185	81.714	73.209	67.638	5.22252	1.65e-20
D-6002591	0.692	1.273	2.996	97.095	91.119	81.655	5.76463	8.17e-27
D-6002592	25.322	16.107	16.926	76.611	78.84	73.262	1.97055	0.247002
D-6002593	38.92	23.991	35.079	90.764	82.734	73.175	1.33187	0.000403655
D-6002594	29.61	13.621	21.352	87.893	67.41	73.954	1.82769	0.119055
D-6002595	12.42	8.412	9.779	85.851	77.27	76.453	2.96823	0.0128584
D-6002597	32.118	29.114	29.813	95.165	82.622	76.828	1.48364	0.00179625
D-6002598	31.721	24.924	26.253	87.096	87.529	90.359	1.67646	0.0217339
D-6002599	9.878	8.695	11.315	95.167	89.215	93.982	3.21921	0.000706549
D-6002600	12.811	11.488	12.189	90.601	79.442	77.278	2.76079	0.109127
D-6002601	1.359	2.322	4.947	93.596	85.665	94.239	4.98589	1.17e-17
D-6002602	0.25	1.151	1.275	83.796	74.653	53.744	6.30756	4.85e-26
D-6002603	1.043	2.88	2.658	96.799	89.146	79.283	5.33214	1.08e-15
D-6002604	15.179	10.989	15.851	104.394	97.161	96.622	2.82697	0.0561403
D-6002605	6.344	5.735	5.956	168.149	136.951	146.901	4.64722	4.62e-16
D-6002606	21.263	13.962	15.401	90.356	87.644	82.976	2.3659	0.775593
D-6002607	29.175	18.379	22.964	99.511	87.57	85.821	1.95227	0.213563
D-6002609	12.779	10.615	11.696	86.955	71.698	76.516	2.74446	0.113273
D-6002610	6.111	6.104	10.343	103.352	93.755	90.131	3.67036	9.29e-07
D-6002612	32.305	21.776	29.152	92.081	91.313	88.98	1.71033	0.0315229
D-6002613	49.452	31.395	39.339	89.587	74.16	84.8	1.04823	4.93e-06
D-6002614	16.808	12.942	15.594	96.542	86.659	84.91	2.56377	0.344375
D-6002615	5.113	5.292	7.124	103.442	95.975	114.362	4.1617	1.53e-10
D-6002616	3.117	3.346	6.73	87.33	82.332	89.75	4.29709	3.2e-12
D-6002617	3.093	2.716	4.03	161.688	135.331	135.291	5.45698	1.9e-26
D-6002618	16.373	8.369	11.588	95.219	88.556	67.607	2.79055	0.060984
D-6002619	2.706	3.557	1.97	92.398	78.876	97.798	5.02992	2.12e-15
D-6002620	0.391	1.44	4.154	94.432	80.907	90.792	5.47393	8.9e-24
D-6002621	0.412	2.656	5.253	109.37	90.114	103.105	5.18395	7.56e-17
D-6002622	2.464	2.915	3.139	79.52	79.843	88.016	4.85957	2.64e-14
D-6002624	13.037	13.535	15.695	89.863	78.786	79.046	2.55088	0.414293
D-6002625	5.766	6.05	7.862	94.675	86.229	90.267	3.78434	1.68e-07
D-6002626	2.255	2.905	3.448	95.972	97.628	82.699	5.00392	1.06e-14
D-6002632	12.876	9.407	10.775	92.677	84.719	82.063	2.97232	0.0140616
D-6002633	39.492	21.012	33.793	77.613	74.164	64.032	1.19445	7.03e-05
D-6002635	0.884	0.813	0	64.161	81.45	57.184	6.89836	2.25e-17
D-6002636	12.508	11.803	14.028	102.208	88.247	98.328	2.913	0.0285732
D-6002639	24.266	16.197	22.428	82.532	82.295	73.713	1.92326	0.20305
D-6002641	29.657	17.084	23.544	88.04	82.031	79.474	1.82797	0.094865
D-6002642	4.383	4.131	4.903	110.294	96.662	95.707	4.49527	4.59e-14
D-6002643	8.237	7.579	7.265	100.11	91.874	83.46	3.57681	1.16e-05
D-6002644	4.588	2.374	3.653	92.824	82.856	80.13	4.59051	2.23e-13
D-6002645	4.518	4.965	6.395	98.594	101.385	82.08	4.15064	1.95e-10
D-6002646	4.871	2.988	6.206	82.418	80.158	58.906	3.97672	4.3e-07
D-6002647	1.292	3.27	2.882	115.68	100.898	73.029	5.28131	1.37e-20
D-6002648	2.887	5.07	4.012	101.62	98.112	87.74	4.5857	7.32e-13
D-6002649	34.47	18.951	32.668	93.265	96.217	91.505	1.70657	0.043776
D-6002650	11.09	5.311	10.838	88.862	90.631	79.547	3.24929	0.000386872
D-6002651	2.437	3.601	4.58	92.808	83.647	79.897	4.59315	1.63e-15
D-6002652	14.716	9.894	14.06	100.458	87.928	89.905	2.84721	0.0481339
D-6002653	3.121	5.024	4.969	105.425	99.787	96.384	4.52312	1.17e-11
D-6002656	20.054	17.192	21.048	92.156	84.14	86.586	2.17294	0.610075
D-6002657	6.198	4.687	6.273	94.008	83.444	77.751	3.89446	1.25e-08
D-6002658	6.054	6.189	7.791	95.162	85.443	74.476	3.67023	1e-06
D-6002659	5.172	7.614	7.342	93.738	78.667	84.765	3.67525	3.2e-06
D-6002660	7.423	4.78	5.358	96.811	83.793	83.212	3.90886	4.42e-08
D-6002662	6.388	5.224	4.883	95.777	79.101	84.91	3.97699	6.11e-09
D-6002663	2.799	3.181	6.082	95.797	83.89	92.013	4.49313	2.16e-13
D-6002664	1.095	2.48	3.971	89.539	77.909	92.509	5.10586	1.91e-20
D-6002665	2.727	5.019	6.949	103.146	84.567	104.466	4.31318	2.04e-11
D-6002666	15.827	10.089	14.69	96.907	86.408	89.455	2.74783	0.0876501
D-6002668	30.442	20.533	28.825	99.672	93.095	93.986	1.84531	0.0984326
D-6002678	9.951	6.557	11.991	90.856	79.938	90.184	3.19481	0.000962052
D-6002683	14.594	9.099	14.443	86.722	85.939	87.157	2.76818	0.0727024
D-6002684	10.321	7.411	7.376	85.553	79.258	97.005	3.38218	0.000152674
D-6002685	12.815	8.575	12.862	93.008	92.502	96.143	3.03955	0.00662196
D-6002686	40.468	31.504	43.263	93.609	89.687	91.847	1.25558	0.000141349
D-6002688	33.553	20.173	22.995	85.096	78.562	76.766	1.64785	0.0187064
D-6002689	26.301	16.79	23.591	99.329	90.706	97.804	2.10984	0.519168
D-6002691	23.409	20.27	29.432	95.507	88.261	100.512	1.95911	0.200361
D-6002692	1.533	3.055	3.905	85.011	82.014	83.783	4.88367	4.27e-17
D-6002693	3.168	2.915	4.933	78.1	65.26	76.971	4.32163	4.29e-10
D-6002694	15.789	12.12	16.289	78.929	68.218	69.904	2.2959	0.985054
D-6002697	17.409	4.928	15.354	68.874	73.506	71.342	2.50335	0.337858
D-6002698	7.706	3.714	4.675	74.008	79.426	70.518	3.79826	7.8e-07
D-6002699	2.034	3.274	5.505	89.808	90.213	98.702	4.68761	4.38e-16
D-6002700	0.302	1.698	3.378	86.721	80.44	80.467	5.52417	8.8e-27
D-6002701	2.706	2.49	1.724	88.694	88.285	65.009	5.12741	1.68e-09
D-6002702	1.379	3.975	3.748	96.601	82.927	96.808	4.92364	6.36e-18
D-6002703	0.57	3.058	6.048	108.779	95.194	117.589	5.05411	6.52e-20
D-6002704	0.572	1.843	2.065	101.468	88.501	89.212	5.96061	6.31e-30
D-6002705	1.066	2.414	4.701	101.554	90.366	104.369	5.17807	1.13e-21
D-6002706	4.285	5.602	6.895	93.925	83.614	80.709	3.94353	5.25e-08
D-6002707	0.214	1.578	3.004	84.952	81.029	73.14	5.63888	1.56e-22
D-6002708	2.841	3.764	4.778	92.143	79.8	82.904	4.48432	1.8e-13
D-6002709	1.726	2.779	3.665	89.506	79.705	79.973	4.93022	2.06e-17
D-6002710	24.501	18.01	20.809	80.532	78.14	71.309	1.86073	0.104511
D-6002711	7.604	6.853	9.688	74.81	71.846	75.628	3.20245	0.00141038
D-6002744	3.788	4.831	6.47	98.181	96.819	97.402	4.27611	7.15e-12
D-6002745	3.247	0.996	4.137	76.414	81.839	68.989	4.76064	3.1e-09
D-6002746	33.95	28.066	28.52	101.844	88.922	91.905	1.64253	0.0128533
D-6002747	16.031	11.441	15.269	92.618	87.204	88.876	2.65221	0.189552
D-6002748	29.749	14.905	21.389	98.32	95.94	86.787	2.08928	0.519509
D-6002749	6.687	4.768	7.774	87.583	79.385	69.993	3.62309	1.61e-06
D-6002752	0.712	1.985	3.4	98.14	89.203	92.149	5.51787	1.74e-27
D-6002753	8.405	10.982	13.754	134.444	125.964	133.787	3.5721	4.86e-06
D-6002755	12.913	11.831	17.156	123.131	110.395	124.156	3.09356	0.00335453
D-6002756	33.222	23.687	28.296	110.384	101.386	97.919	1.86177	0.100389
D-6002757	38.477	22.551	32.51	94.011	85.389	81.83	1.48167	0.00273924
D-6002761	44.147	37.493	39.822	84.061	85.13	79.083	1.03141	2.09e-06
D-6002762	26.868	22.818	25.013	113.383	100.924	104.972	2.09561	0.419083
D-6002767	4.001	4.335	5.55	99.255	91.805	86.828	4.3225	2.48e-12
D-6002768	17.392	12.084	16.271	89.34	86.028	88.818	2.52973	0.374382
D-6002769	30.954	19.044	25.887	86.755	83.393	78.951	1.71479	0.0371675
D-6002770	4.62	3.886	4.877	80.274	70.546	66.401	4.02039	3.43e-09
D-6002771	5.494	6.439	6.916	95.245	89.89	98.185	3.90966	1.23e-08
D-6002772	33.712	24.254	29.514	86.685	77.607	82.56	1.49659	0.00318734
D-6002773	14.41	13.697	14.008	95.801	87.848	89.33	2.6963	0.164623
D-6002778	26.525	17.406	30.562	113.096	103.827	75.539	1.97303	0.241263
D-6002779	25.85	15.459	20.171	97.757	85.336	80.158	2.0982	0.498757
D-6002780	57.048	39.298	49.942	104.442	92.414	97.532	1.00889	2.99e-06
D-6002781	14.724	12.474	18.201	82.919	71.719	73.331	2.32803	0.943949
D-6002786	53.455	35.583	39.234	99.412	93.261	87.655	1.12789	1.53e-05
D-6002792	20.788	12.336	15.671	86.586	85.61	78.035	2.35838	0.771907
D-6002793	3.219	4.203	6.085	93.613	85.708	101.607	4.37812	9.91e-13
D-6002794	11.34	4.742	6.567	86.29	88.619	92.997	3.56403	0.000175735
D-6002795	13.894	11.891	15.642	76.902	78.811	84.118	2.53329	0.406483
D-6002796	52.884	41.818	41.713	89.611	93.479	95.26	1.02888	2.43e-06
D-6002798	27.061	19.535	24.928	85.651	86.668	85.726	1.85108	0.115822
D-6002800	8.505	9.01	11.82	88.11	86.484	100.957	3.23149	0.000937738
D-6002801	8.291	8.052	8.215	91.511	90.402	93.04	3.48476	4.88e-05
D-6002802	8.947	8.13	8.584	85.77	79.162	76.246	3.2323	0.00091384
D-6002803	0.673	2.064	1.715	94.57	82.019	71.932	5.80182	1.41e-23
D-6002827	29.54	22.896	26.291	86.106	86.124	84.712	1.70647	0.0287732
D-6002829	27.165	18.577	24	74.314	63.492	64.499	1.53639	0.00504956
D-6002830	34.302	29.377	30.854	86.931	84.977	81.033	1.41988	0.000895765
D-6002831	34.057	26.844	30.689	69.529	64.953	60.577	1.09062	7.26e-06
D-6002834	29.968	24.702	25.412	83.707	78.231	77.216	1.57835	0.00643196
D-6002835	28.651	19.252	31.169	96.258	91.354	85.857	1.7901	0.065741
D-6002850	7.148	8.174	8.196	105.661	94.658	106.138	3.70368	7.81e-07
D-6002851	22.863	15.264	20.878	81.209	81.724	81.141	2.04835	0.385572
D-6002852	0.341	2.091	4.054	87.559	82.742	93.156	5.34344	2.09e-22
D-6002853	5.161	4.749	7.306	95.138	91.766	92.22	4.01885	1.17e-08
D-6002854	10.664	7.598	10.317	91.454	87.777	94.344	3.25877	0.000382516
D-6002855	17.148	16.763	13.927	85.817	82.583	76.503	2.35591	0.930547
D-6002856	8.431	8.414	12.015	89.203	89.243	87.432	3.20349	0.00137996
D-6002857	40.647	25.473	27.392	79.904	113.481	110.614	1.70081	0.0360161
D-6002858	4.304	5.399	7.809	85.489	75.504	86.317	3.81968	1.48e-07
D-6002859	28.934	14.348	20.652	89.399	85.436	77.868	1.98274	0.30455
D-6002860	17.145	12.566	16.104	70.479	77.498	69.239	2.24516	0.856542
D-6002861	29.303	25.35	32.873	86.007	80.627	78.906	1.48814	0.00338778
D-6002862	19.029	11.164	12.297	86.774	90.258	78.42	2.58777	0.277194
D-6002863	17.319	10.112	11.456	88.338	75.889	63.356	2.54894	0.360401
D-6002864	54.947	39.937	44.66	115.701	102.889	109.047	1.23136	7.46e-05
D-6002865	18.912	19.231	15.851	126.478	123.706	116.141	2.76218	0.134815
D-6002866	47.195	19.121	19.858	96.936	78.924	69.626	1.51028	0.00821254
D-6002867	4.647	4.901	8.086	89.845	78.769	85.466	3.84862	5.81e-08
D-6002868	7.913	10.302	11.603	92.75	86.13	98.671	3.21837	0.00150872
D-6002869	28.643	11.951	28.853	93.712	82.443	82.297	1.89587	0.204863
D-6002870	3.948	5.691	6.371	82.552	81.781	83.232	3.95051	1.91e-08
D-6002871	7.481	7.925	7.798	67.212	68.791	66.683	3.12664	0.00550469
D-6002872	0.601	1.66	2.298	71.562	75.362	80.782	5.64138	4.84e-16
D-6002873	21.767	12.408	17.332	87.091	87.726	80.618	2.31005	0.897018
D-6002877	33.003	24.005	30.904	84.628	72.597	74.953	1.40107	0.000925593
D-6002879	36.601	22.211	28.473	86.23	84.928	78.725	1.51741	0.00442383
D-6002880	13.164	9.922	13.335	115	87.88	102.95	3.06978	0.00517707
D-6002881	30.866	15.579	23.211	84.087	94.793	83.649	1.91411	0.203498
D-6002882	32.524	15.971	24.403	92.964	86.587	88.04	1.87604	0.157971
D-6002883	52.408	32.986	39.685	93.356	97.803	105.657	1.24671	0.000124619
[truncated: 1,737 more rows]

## Sheet: Table S9
Table S9. The down-expressed genes of D-6 cultured in IPP and glucose.
Gene_ID	Glucose_1	Glucose_2	Glucose_3	IPP_1	IPP_2	IPP_3	log2FC	P value
D-6000010	15034	10769.7	12605.7	222.82	1087.45	1342.95	-3.85564	5.5e-77
D-6000011	778.315	801.555	900.653	252.974	289.939	255.074	-1.6362	1.82e-40
D-6000012	1254.09	485.672	1061.8	277.906	281.32	261.959	-1.77045	2.95e-41
D-6000016	1523.65	816.291	1112.24	238.652	297.281	289.865	-2.06364	2.59e-46
D-6000035	1120.92	808.85	927.644	208.351	241.972	200.853	-2.13358	4.85e-48
D-6000036	892.509	885.399	914.74	260.43	288.012	237.546	-1.77644	1.01e-42
D-6000042	5399.15	2810.24	4376.88	223.618	428.05	551.915	-3.38644	1.81e-68
D-6000043	609.16	534.35	519.267	266.507	260.942	225.085	-1.14376	1.22e-32
D-6000073	196.884	145.814	177.97	61.79	60.073	56.073	-1.54899	2.32e-36
D-6000074	589.937	294.501	464.922	60.819	73.671	70.506	-2.71859	3.71e-55
D-6000075	620.246	268.892	459.209	39.298	52.691	45.639	-3.29232	1.19e-62
D-6000081	215.804	82.201	185.619	63.072	86.128	76.149	-1.10171	2.28e-29
D-6000097	341.758	286.149	357.489	118.662	93.452	67.734	-1.81605	1.23e-42
D-6000098	4134.82	3669.77	3643.35	74.45	89.042	59.559	-5.68155	1.34e-109
D-6000099	1716.25	1357.35	1418.26	85.187	83.909	60.166	-4.29223	7.7e-85
D-6000113	203.891	151.063	167.519	83.296	88.548	80.89	-1.04773	6.72e-31
D-6000159	1682.7	715.368	1215.85	66.647	143.027	189.93	-3.17691	8.49e-64
D-6000168	932.026	534.293	610.743	94.082	93.847	73.093	-2.99229	2.72e-61
D-6000169	234.446	213.359	220.135	102.553	99.478	83.274	-1.2272	5.28e-34
D-6000174	168.619	122.032	147.612	59.962	69.16	52.321	-1.27227	1.66e-33
D-6000175	252.419	136.883	198.929	84.078	70.604	83.103	-1.30671	1.84e-33
D-6000187	234.096	87.114	164.268	80.612	85.252	69.981	-1.04156	5.39e-29
D-6000201	261.932	208.251	239.392	96.697	106.559	100.463	-1.22421	1.28e-33
D-6000204	1832.96	970.224	1307.91	83.934	104.136	125.95	-3.71058	2.1e-73
D-6000205	2426.95	1711.91	1810.26	99.239	182.285	209.38	-3.59915	9.5e-73
D-6000225	870.002	353.766	570.744	96.291	114.953	114.85	-2.46022	1.71e-52
D-6000228	306.953	168.591	204.881	78.753	79.277	74.296	-1.55027	2.26e-37
D-6000231	435.535	337.788	371.695	93.376	198.691	200.518	-1.21692	2.77e-33
D-6000232	454.271	316.966	350.387	101.692	211.702	221.725	-1.06765	7.19e-31
D-6000238	1163.7	694.422	1012.63	75.47	144.495	218.565	-2.71068	2.62e-56
D-6000246	1739.98	742.985	1113.47	61.436	138.702	157.478	-3.33007	2.45e-66
D-6000261	429.975	230.716	307.978	85.814	96.538	80.782	-1.88019	7.56e-43
D-6000263	285.931	106.354	195.142	80.327	90.533	88.915	-1.17714	3.89e-31
D-6000269	2164.91	796.334	1659.05	86.49	104.778	96.748	-4.00375	3.76e-78
D-6000294	2246.82	1751.16	2240.7	69.038	379.957	550.768	-2.64158	5.13e-56
D-6000295	484.321	223.65	408.186	98.558	114.03	146.167	-1.63746	2.79e-38
D-6000348	5493.22	3482.69	4688.14	80.875	81.888	60.914	-5.93281	2.32e-113
D-6000349	2210.95	1910.72	2052.19	94.71	90.318	81.023	-4.53638	2.97e-89
[truncated: 410 more rows]

## Sheet: Table S10
Table S10. The predicted genes involved in IPP degradation.
[truncated: 9 more rows]
